# Supplementary material for: Comparative Transcriptome Analysis of Two Aegilops tauschii with Contrasting Drought Tolerance by RNA-Seq
Source: Int J Mol Sci. 2020 May 19;21(10):3595. doi: 10.3390/ijms21103595 (PMC7279474; doi:10.3390/ijms21103595)
Supplement: Supplementary file 1 [file ijms-21-03595-s001.zip]

Archive with 3 entries (2 files):
- supplementary/
- supplementary/ijms-666666-supplementary figures.pdf
- supplementary/ijms-666666-supplementary.xlsx
