# Supplementary material for: Comparative Transcriptome Analysis of Two Aegilops tauschii with Contrasting Drought Tolerance by RNA-Seq
Source: Int J Mol Sci. 2020 May 19;21(10):3595. doi: 10.3390/ijms21103595 (PMC7279474; doi:10.3390/ijms21103595)
Supplement: Supplementary file 1 [file ijms-21-03595-s001.zip › supplementary/ijms-666666-supplementary.xlsx]

## Sheet: TableS1
	TableS1 Mean length of Coleoptile from Aegilops tauschii
Accessions	Treatment	Control	Index of drought tolerance
T001	0.3	0.89	0.337079
T003	0.18	0.76	0.236842
T004	0.27	0.78	0.346154
T005	0.28	1.87	0.149733
T006	0.56	1.82	0.307692
T007	0.32	1.25	0.256
T011	0.32	0.8	0.4
T013	0.15	0.26	0.576923
T014	0.21	0.33	0.636364
T016	0.27	1.45	0.186207
T018	0.62	1.9	0.326316
T020	0.1	0.34	0.294118
T022	0.44	0.67	0.656716
T023	0.23	0.82	0.280488
T024	0.32	0.71	0.450704
T026	0.28	1	0.28
T027	0.2	0.46	0.434783
T029	0.1	0.43	0.232558
T030	0.4	1.58	0.253165
T034	0.19	1.63	0.116564
T035	0.36	1.11	0.324324
T036	0.72	1.25	0.576
T037	0.47	0.67	0.701493
T038	0.29	0.69	0.42029
T039	0.28	0.52	0.538462
T040	0.29	1	0.29
T041	0.25	0.41	0.609756
T042	0.44	0.97	0.453608
T043	0.21	0.96	0.21875
T044	0.24	0.87	0.275862
T045	0.25	1.19	0.210084
T046	0.38	1.03	0.368932
T047	0.76	2.4	0.316667
T048	0.24	0.74	0.324324
T049	0.22	1.24	0.177419
T050	0.6	2.12	0.283019
T051	0.27	0.82	0.329268
T052	0.24	0.72	0.333333
T053	0.18	0.54	0.333333
T054	0.44	1.42	0.309859
T055	0.17	0.65	0.261538
T056	0.3	0.7	0.428571
T058	0.48	0.73	0.657534
T059	0.28	0.91	0.307692
T064	0.29	0.44	0.659091
T065	0.69	1.55	0.445161
T066	0.49	1.31	0.374046
T067	0.63	1.76	0.357955
T069	0.84	1.88	0.446809
T070	0.37	1.33	0.278195
T071	0.71	1.7	0.417647
T072	0.38	1.33	0.285714
T073	0.32	1.19	0.268908
T074	0.26	0.75	0.346667
T075	0.23	0.53	0.433962
T076	0.46	0.47	0.978723
T077	0.43	0.83	0.518072
T079	0.24	0.45	0.533333
T080	0.42	1.04	0.403846
T081	0.33	0.77	0.428571
T082	0.38	1.17	0.324786
T083	0.22	0.73	0.30137
T085	0.19	0.29	0.655172
T086	0.35	1.47	0.238095
T087	0.7	2.02	0.346535
T088	0.4	1.54	0.25974
T089	0.34	1.03	0.330097
T090	0.47	1.13	0.415929
T091	0.23	0.98	0.234694
T093	0.34	1.41	0.241135
T094	0.24	1.03	0.23301
T095	0.32	1.13	0.283186
T098	0.23	1.17	0.196581
T099	0.36	0.74	0.486486
T100	0.42	1.48	0.283784
T101	0.33	1.1	0.3
T103	0.3	1.33	0.225564
T104	0.21	0.56	0.375
T106	0.31	1.06	0.292453
T107	0.45	1.3	0.346154
T108	0.48	1.65	0.290909
T110	0.28	0.72	0.388889
T111	0.33	1.08	0.305556
T112	0.22	0.97	0.226804
T113	0.43	1.23	0.349593
T114	0.25	0.83	0.301205
T115	0.25	1.29	0.193798
XJ001	0.24	1.78	0.134831
XJ002	0.56	1.78	0.314607
XJ003	0.25	1.72	0.145349
XJ004	0.28	1.79	0.156425
XJ005	0.19	1.74	0.109195
XJ006	0.25	1.91	0.13089
XJ009	0.21	1.57	0.133758
XJ010	0.22	1.29	0.170543
XJ013	0.35	1.58	0.221519
XJ014	0.2	2.17	0.0921659
XJ015	0.21	1.77	0.118644
XJ016	0.19	1.91	0.0994764
XJ020	0.26	1.45	0.17931
XJ021	0.23	1.55	0.148387
XJ022	0.28	1.44	0.194444
XJ023	0.24	2.09	0.114833
XJ024	0.29	1.56	0.185897
XJ029	0.33	1.75	0.188571
XJ031	0.25	1.66	0.150602
XJ032	0.24	1.52	0.157895
XJ035	0.34	1.87	0.181818
XJ044	0.33	1.67	0.197605
XJ045	0.24	1.55	0.154839
XJ050	0.32	1.67	0.191617
XJ054	0.28	1.71	0.163743
XJ055	0.23	1.69	0.136095
XJ056	0.18	1.47	0.122449
XJ060	0.34	1.32	0.257576
XJ061	0.15	1.2	0.125
XJ062	0.12	1.33	0.0902256
XJ065	0.21	1.23	0.170732
XJ066	0.3	1.88	0.159574
XJ067	0.19	1.44	0.131944
XJ068	0.2	1.45	0.137931
XJ069	0.32	1.31	0.244275
XJ070	0.18	1.39	0.129496
XJ072	0.19	1.41	0.134752
XJ073	0.23	1.4	0.164286
XJ074	0.44	1.94	0.226804
XJ075	0.15	1.49	0.100671
XJ076	0.19	1.18	0.161017
XJ077	0.2	1.34	0.149254
XJ078	0.16	1.59	0.100629
XJ079	0.17	1.04	0.163462
XJ082	0.2	1.28	0.15625
XJ083	0.26	1.66	0.156627
XJ084	0.13	1.49	0.0872483
XJ087	0.2	1.73	0.115607
XJ088	0.17	1.26	0.134921
XJ089	0.14	1.4	0.1
XJ090	0.21	1.33	0.157895
XJ092	0.21	1.26	0.166667
XJ093	0.5	1.3	0.384615
XJ094	0.33	1.58	0.208861
XJ095	0.26	1.73	0.150289
XJ096	0.29	1.34	0.216418
XJ098	0.11	1.31	0.0839695
XJ100	0.27	1.56	0.173077
XJ102	0.22	1.16	0.189655
XJ104	0.38	1.8	0.211111
XJ105	0.16	1.53	0.104575
XJ106	0.43	1.09	0.394495
XJ108	0.42	1.21	0.347107
XJ109	0.25	1.36	0.183824
XJ110	0.12	1.55	0.0774194
XJ113	0.19	1.28	0.148438
XJ117	0.11	1.27	0.0866142
XJ125	0.48	1.19	0.403361

## Sheet: TableS2
Table S2 List of the quantitative primers for qRT-PCR in this study
Primer	Gene	Sequence	Tm (℃)
P07738F1	AET3Gv21016700	GCGTGGACACCAAGTTTATCA	60
P07738R1		ATTGCTTTTGTTTCCTCCTCTG	60
P00330F1	AET6Gv20343400	AGGTTGTGGCTGTCTTCTTGTG	60
P00330R1		CCCGCTTGCCTTGAGTGT	60
P14785F1	AET7Gv20589100	AACCGAGCAGCAATACTA	60
P14785R1		AGAGACGCACAACATAGAT	60
P09883F2	AET1Gv20112500	CCGTGAAGCGGTATGAGTTTG	60
P09883R2		GGATGGCAGGGAGGTTGGT	60
P00028F3	AET6Gv20186300	AGTCTTGTCCGTTCTCTG	60
P00028R3		TGTTCATCGCACTCTTCT	60
P31553F1	AET5Gv20630100	GGCTGATCTCCTTGATTACGAC	60
P31553R1		GGACGACACGACGACCACT	60
P22492F1	AET3Gv20338300	GACGATACAGAATTGCCATT	60
P22492R1		GGACCTCAACATCAAATCAG	60
P27404F4	AET3Gv21181900	AACGGTCAGGGGCAATCG	60
P27404R4		GGGGAAGGTGGTCGGGTAG	60
P27203F1	AET7Gv21028500	GCCGACATCCTCGCCATC	60
P27203R1		AGCCTCCCCAGCAACACG	60
12547F1	AET6Gv20674500	GAGTGTCGGAAGTGATGA	60
12547R1		ATGATGTCGCTGAAGTAGT	60
P14375F1	AET2Gv20867500	AAGAACCGCCCCACAATG	60
P14375R1		GAAGCGAGCTTTCCTCCACT	60
P42739F2	AET2Gv20722600	GCAAGCAGATTCGACAACAAA	60
P42739R2		CCATCCGTAGACGACTTAGCA	60
P29339F2	AET4Gv20244200	GTGAAGCAGTGCCGTGGAA	60
P29339R2		CGGGTCTTGGTTGGGGTA	60
Actin-F1	Actin	TCTCCCTTTATGCCAGTG	60
Actin-R1		TCCCGTACAAATCCTTCC	60

## Sheet: Table S3
Table S3 Water loss rate of the two Ae. tauschii with contrasting drought tolerance
Accessions	Trait	Treatment time（h）
		0	0.5	1	2	3	4	5	6
XJ002	RWL	0	18.1381	21.23	25.8013	31.8048	36.0394	40.1793	42.6689
XJ098	RWL	0	14.5434	22.1045	31.9607	43.5454	51.2484	59.0785	66.2828

## Sheet: TableS4
Table S4 Physiological and biochemical parameters of two Ae. tauschii with contrasting drought tolerance
		Treatment time (h)
Traits	Accessions	0	3	5	8	10	20
Pro (μg/g)	XJ002_Treatment	38.21	60.28	69.22	106.25	160.26	184
	XJ002_Control	37.08	39.54	38.25	32.22	36.26	34.22
	XJ098_Treatment	32.54	61.26	65.56	78.47	99.24	131.78
	XJ098_Control	36.61	31.56	30.55	34.21	36.28	34.25
POD (AU/mg prot)	XJ002_Treatment	358.36	450.26	410.36	586.23	2213.32	1523.58
	XJ002_Control	323.36	356.25	344.26	364.33	321.66	314.26
	XJ098_Treatment	340.59	302.64	371.25	450.29	900.56	614.26
	XJ098_Control	315.26	325.36	322.65	342.65	326.21	314.26
PPO (AU/mg prot)	XJ002_Treatment	3.96	8.26	15.25	30.25	65.26	35.23
	XJ002_Control	4.84	4.56	4.28	4.66	3.96	4.88
	XJ098_Treatment	3.52	6.23	11.26	21.36	40.56	19.65
	XJ098_Control	4.35	3.65	4.02	3.55	4.22	3.98
MDA (nmol/g)	XJ002_Treatment	16.23	18.3	20.15	30.04	41.44	47.66
	XJ002_Control	16.8	14.92	15.86	17.82	15.92	16.95
	XJ098_Treatment	18.56	20.22	22.35	42.85	45.69	52.26
	XJ098_Control	17.92	17.95	16.88	18.86	19.92	17.96
WSS (μg/g)	XJ002_Treatment	49.41	56.32	64.25	105.55	115.66	123.95
	XJ002_Control	48.56	49.56	46.84	44.95	48.66	49.1
	XJ098_Treatment	45.44	54.22	60.58	75.22	92.55	100.3
	XJ098_Control	42.21	45.44	46.63	40.88	44.33	45.87
Relative electrolyte leakage	XJ002_Treatment	37.26	42.25	44.26	46.25	48.26	56.23
	XJ002_Control	39.25	40.26	38.52	42.36	40.25	38.56
	XJ098_Treatment	40.26	44.26	48.26	62.23	64.21	69.25
	XJ098_Control	42.25	40.26	42.25	39.65	40.69	42.36

## Sheet: Table S5
Table S5 Differentially expressed genes in XJ002
ID	XJ002_treatment_normalized_read_count	XJ002_control_normalized_read_count	log2FoldChange	padj
AET4Gv20536900	19572.9	1056.28	4.21153	4.69681e-218
AET5Gv20784800	12111.9	1082.63	3.48412	9.99999e-166
AET6Gv20384400	5728.94	549.154	3.38351	1.12616e-161
AET4Gv20401800	2993.75	267.388	3.48588	1.73489e-147
AET2Gv21102300	5285.38	1250.25	2.07975	2.23213e-143
AET6Gv20951200	1868.02	175.96	3.41064	5.24276e-137
AET1Gv20466500	11070.8	1096.64	3.33602	1.8402e-132
AET6Gv20432900	6457.14	765.666	3.07619	3.50579e-129
AET0Gv20073400	3768.67	362.287	3.37945	1.5405e-126
AET5Gv20565800	6190.76	43.8325	7.14752	2.42792e-120
AET3Gv20630500	1707.42	419.474	2.02315	8.33866e-116
AET1Gv20980100	13633.9	1935.26	2.81663	1.16682e-115
AET1Gv20945600	6584.87	408.399	4.0116	2.82543e-115
AET5Gv20486000	6662.09	1189.56	2.48547	4.05134e-114
AET6Gv20014000	5815.38	140.008	5.37741	4.05134e-114
AET3Gv20245500	1018.88	94.1789	3.4384	7.41158e-113
AET4Gv20401900	611.04	52.9226	3.53292	4.92073e-112
AET7Gv21118400	1619.1	168.224	3.26797	1.65971e-108
AET0Gv20057500	1799.61	158.898	3.50217	2.26456e-106
AET6Gv20616400	3152.91	35.4508	6.48003	1.22225e-104
AET4Gv20155300	5449.39	1313.9	2.0521	1.39599e-104
AET4Gv20804800	40618.2	480.491	6.40152	1.30437e-102
AET2Gv20586100	6138.83	91.4284	6.07152	2.03327e-99
AET6Gv20998900	6040.9	148.751	5.34187	2.80388e-93
AET4Gv20060800	3529.15	1116.7	1.66024	1.57835e-92
AET5Gv20109300	5087.72	108.985	5.5444	3.47933e-92
AET3Gv20294100	4381.77	604.253	2.85759	1.66251e-91
AET5Gv21127200	26897.9	641.532	5.38972	1.34611e-90
AET3Gv20946300	1779.25	407.597	2.12499	3.17045e-89
AET3Gv20268900	523.197	68.6656	2.93186	5.5298e-89
AET1Gv20205500	2966.34	446.467	2.73246	2.38806e-88
AET5Gv20513100	12557.3	1502.5	3.06308	2.38806e-88
AET5Gv20393100	144501	1212.75	6.89668	6.50304e-88
AET4Gv20246700	1964.42	695.615	1.49925	2.07188e-85
AET2Gv20184700	5965.4	124.586	5.57982	3.09654e-85
AET5Gv20439100	2939.91	42.3387	6.11463	3.57643e-84
AET7Gv20124900	1984.05	14.8415	7.06661	6.60265e-84
AET1Gv20295100	3993.3	985.733	2.01771	7.26417e-84
AET1Gv20174500	1799.46	94.6545	4.2484	1.11672e-83
AET7Gv20889400	3627.87	430.916	3.07312	3.09041e-83
AET5Gv20181300	11718	1381.25	3.08443	6.93113e-83
AET4Gv20544700	4794.09	1195.15	2.00405	3.91035e-82
AET6Gv20606700	4131.83	261.068	3.98543	1.04856e-81
AET5Gv20627100	3064.8	941.479	1.70221	7.22864e-81
AET1Gv20975400	2276.94	406.247	2.48498	9.99982e-80
AET4Gv20755100	6916.18	459.404	3.9115	1.0482e-79
AET6Gv20626600	24155.8	434.206	5.79787	1.69996e-79
AET3Gv20818600	5904.87	819.595	2.84855	4.54642e-78
AET7Gv20710000	726.346	71.9444	3.33636	5.91041e-77
AET3Gv20206500	430.67	38.269	3.48988	9.51596e-77
AET7Gv20030700	1099.16	6.80316	7.32198	4.81754e-76
AET3Gv20119300	2182.43	283.983	2.94197	4.04509e-75
AET7Gv21326300	3277.93	131.753	4.63594	3.80509e-74
AET2Gv20923800	6052.6	1377.32	2.1358	9.75024e-74
AET3Gv20937400	1585.79	4.20976	8.54165	2.61762e-72
AET3Gv20066100	7758.71	192.852	5.32952	2.66604e-72
AET5Gv20434300	3233.48	890.89	1.85943	5.38058e-71
AET4Gv20045700	576.609	82.8592	2.80121	1.4055e-70
AET0Gv20104500	1449.92	128.361	3.4989	2.60181e-70
AET5Gv20874800	20607.8	177.539	6.85917	3.99413e-70
AET3Gv20674500	3122.93	218.183	3.83941	4.26239e-70
AET5Gv20014400	602380	82352.7	2.87079	4.26239e-70
AET5Gv20561300	7778.68	483.048	4.00965	3.26809e-69
AET5Gv20881600	40210	9580.14	2.06936	4.06466e-69
AET0Gv20072300	420256	56975.3	2.88286	1.01412e-68
AET1Gv20929200	7377.75	571.86	3.6891	1.26682e-68
AET4Gv20453300	17401.3	3318.44	2.39055	5.05187e-68
AET3Gv20912300	1990.82	455.95	2.12483	7.71301e-68
AET7Gv20124800	1354.69	178.226	2.9277	1.44333e-67
AET2Gv20431800	2205.26	56.5793	5.28148	8.17427e-67
AET4Gv20290100	12269.5	2437.54	2.33149	2.04866e-66
AET7Gv21086800	5143.95	1024.73	2.32779	2.40636e-66
AET7Gv21057800	15801	1260.92	3.64753	4.03103e-66
AET2Gv20177500	1478.87	196.735	2.90855	1.98661e-65
AET5Gv20014000	1960.59	432.369	2.18109	1.98661e-65
AET2Gv20201700	1220.71	40.9869	4.89595	2.42595e-65
AET3Gv20704200	6397.64	922.801	2.79317	4.65529e-65
AET6Gv20855200	106941	13567.2	2.97863	2.33268e-64
AET5Gv20828700	4131.79	460.236	3.16668	3.01708e-64
AET6Gv20286000	2057.41	800.395	1.36075	8.10832e-64
AET5Gv20931700	3919.25	848.712	2.20737	1.05361e-63
AET7Gv20795800	2009.03	201.493	3.31798	1.20555e-63
AET5Gv20392900	35286.5	4856.58	2.86113	2.59666e-63
AET7Gv20583800	1624.16	522.835	1.63471	4.50779e-63
AET2Gv20121400	9583.15	687.253	3.80191	5.39002e-63
AET1Gv20482800	5589.73	105.308	5.72951	7.13668e-63
AET2Gv20950100	1740.51	403.603	2.10915	9.88263e-63
AET5Gv20457000	8263.99	484.629	4.09196	1.86077e-62
AET2Gv21004400	8278.44	1154.74	2.84183	1.12981e-61
AET6Gv20260900	1481.43	219.978	2.75142	1.48187e-61
AET6Gv20471700	308.3	30.2415	3.35486	2.83679e-61
AET3Gv20800600	57522.9	7838.35	2.87554	1.97144e-60
AET5Gv20153800	6974.18	2889.46	1.27104	1.43957e-59
AET2Gv20848500	4224.92	1097.91	1.94391	1.72034e-59
AET3Gv20390400	2129.47	14.5572	7.19751	1.75761e-59
AET7Gv20080900	300804	41326.6	2.86368	2.45659e-59
AET7Gv21180100	6823.74	667.452	3.35356	3.51323e-59
AET2Gv20348000	2685.31	396.891	2.7591	5.98449e-59
AET2Gv20867600	7344.89	1703.37	2.10792	2.93377e-58
AET2Gv20738900	8230.42	3413.72	1.2694	3.37711e-58
AET4Gv20482900	7729.58	2651.62	1.54383	5.71636e-58
AET6Gv20430400	1015.75	268.684	1.91646	9.80444e-58
AET2Gv20846600	3327	91.8338	5.17968	1.02482e-57
AET5Gv21020800	2844.2	415.063	2.77682	1.81888e-57
AET1Gv20711500	22246.8	1717.18	3.6954	1.91831e-57
AET2Gv20696400	4726.34	1871.85	1.3367	2.03727e-57
AET6Gv20633100	3999.99	1265.79	1.65981	3.98444e-57
AET7Gv21273400	5332.08	2082.94	1.35561	6.57281e-57
AET5Gv20922800	7700.79	1856.1	2.05296	9.11503e-57
AET1Gv20507800	14761.4	5874.55	1.32922	1.63011e-56
AET1Gv20045700	702.035	32.369	4.44435	2.0441e-56
AET2Gv21121300	1196.02	337.102	1.82836	3.38716e-56
AET1Gv20469500	232075	35076	2.72604	3.56109e-56
AET5Gv21105900	3230.66	124.083	4.70279	3.88051e-56
AET4Gv20705400	1531.74	272.949	2.49068	5.90404e-56
AET2Gv20867500	486.235	40.2426	3.59202	1.56905e-55
AET1Gv20368200	6277.53	1149.6	2.44874	1.76199e-55
AET3Gv20242300	3885.53	1017.63	1.93272	2.1326e-55
AET1Gv20581900	57269.2	3711.1	3.94788	2.20014e-55
AET7Gv20634900	6400.96	98.7242	6.0204	2.67449e-55
AET3Gv20641600	1803.29	215.889	3.06174	7.46513e-55
AET6Gv20245000	12031.1	2247.82	2.42026	9.33083e-55
AET7Gv20817300	21793	3071.47	2.82676	9.33083e-55
AET3Gv20611200	1093.97	195.819	2.48202	1.42523e-54
AET4Gv20160800	5465.01	307.985	4.14958	2.19444e-54
AET1Gv20001700	6655.41	506.739	3.7148	2.9047e-54
AET2Gv20791900	1719.77	685.444	1.32593	6.71987e-54
AET4Gv20820500	3686.5	74.274	5.63531	7.34516e-54
AET6Gv20086900	6346.73	1348.75	2.23395	2.01974e-53
AET3Gv20716200	1977.18	138.187	3.83723	3.84776e-53
AET2Gv20213600	2417.11	456.379	2.40509	4.70354e-53
AET4Gv20105700	4723	697.869	2.75883	5.49993e-53
AET1Gv20166900	12975.3	1086.23	3.57803	6.57206e-53
AET6Gv20603300	13718.1	1961.94	2.80561	1.72235e-52
AET5Gv20561200	32973.4	2968.18	3.47362	2.42506e-52
AET5Gv20332100	998.104	18.7183	5.73758	3.89727e-52
AET2Gv20184800	14620	1483.4	3.30089	7.93329e-52
AET3Gv21238100	988.191	78.8924	3.64409	9.29654e-52
AET3Gv20074000	1263.71	285.469	2.14646	1.21111e-51
AET2Gv21011100	5223.08	1899.34	1.45951	1.3508e-51
AET1Gv20425700	4413.07	1339.72	1.7193	2.19805e-51
AET6Gv20859500	1189.56	416.491	1.51193	3.11296e-51
AET6Gv20752400	1221.6	15.6822	6.26865	3.79092e-51
AET4Gv20283800	1772.85	776.909	1.18857	7.94602e-51
AET3Gv20169900	5987.85	2779.3	1.10744	1.03506e-50
AET1Gv20736900	400.752	5.54817	6.16835	1.7256e-50
AET1Gv20946700	1035.75	18.0914	5.85199	2.79441e-50
AET3Gv20771200	1296.14	148.7	3.1242	2.89639e-50
AET2Gv20162300	12307.1	1843.67	2.73869	1.0797e-49
AET1Gv20447500	10728.7	1632.06	2.71677	1.35593e-49
AET3Gv20399500	64665.9	17549.8	1.88158	1.56154e-49
AET5Gv20070200	589.891	12.576	5.5593	1.59677e-49
AET1Gv20193800	4736.6	1983.73	1.2551	2.50057e-49
AET5Gv21004400	3126.85	1539.61	1.02119	2.91345e-49
AET1Gv20951500	3094.81	1384.45	1.16133	3.58592e-49
AET7Gv20776200	4053.31	1165.69	1.79735	3.94579e-49
AET7Gv21058900	2617.36	640.368	2.0311	5.30973e-49
AET3Gv20518600	8396.68	2199.16	1.93272	8.90216e-49
AET5Gv21106900	624.298	8.52728	6.19382	1.61333e-48
AET1Gv20879400	1573.2	11.2959	7.11187	1.86621e-48
AET7Gv20677000	3124.76	1517.92	1.0416	3.70275e-48
AET5Gv20413000	9861.55	1981.65	2.31501	7.3603e-48
AET5Gv21053700	3836.4	1047.29	1.87229	7.43081e-48
AET1Gv20520800	5540.66	484.191	3.51654	8.6963e-48
AET5Gv21237500	1780.66	68.4181	4.70094	9.33979e-48
AET6Gv20632400	4026.81	1083.6	1.89413	1.01396e-47
AET5Gv20597100	5717.96	855.844	2.73954	1.60848e-47
AET2Gv20868600	9364.34	884.88	3.40365	1.79183e-47
AET2Gv20869300	3499.75	174.164	4.32841	2.98726e-47
AET4Gv20864300	1660.46	136.259	3.60684	3.90735e-47
AET5Gv20704900	13580.6	5498.12	1.30451	4.58476e-47
AET2Gv20469700	1774.88	387.566	2.19454	5.96293e-47
AET5Gv20790500	1150.21	211.915	2.44072	1.06018e-46
AET3Gv20756700	3851.96	519.879	2.88939	1.20387e-46
AET1Gv20344300	86998.9	12844.1	2.7599	1.206e-46
AET2Gv20774000	2156.81	750.009	1.52443	1.32027e-46
AET1Gv20218400	725.334	3.16069	7.79725	4.16968e-46
AET4Gv20071200	4421.9	313.873	3.81614	7.96431e-46
AET5Gv20014300	12333.7	2465	2.32299	8.16532e-46
AET4Gv20149100	2739.77	50.513	5.76097	8.79995e-46
AET7Gv21238500	13082.4	1285.71	3.34703	8.82415e-46
AET2Gv20821100	2131.18	562.007	1.92258	1.23819e-45
AET3Gv20814900	16099.2	2245.7	2.84176	2.31443e-45
AET3Gv20369900	1394.6	577.645	1.27188	2.57638e-45
AET3Gv20710200	686.486	2.5896	8.03232	2.58641e-45
AET3Gv20045400	3374.57	1500.08	1.16897	3.22965e-45
AET4Gv20810800	981.272	402.667	1.28309	8.4134e-45
AET2Gv20890900	14840.3	2037.91	2.86431	9.90215e-45
AET7Gv20873500	981.674	127.185	2.94673	1.61997e-44
AET4Gv20000900	927.547	223.424	2.05172	3.08938e-44
AET5Gv20597200	11707.2	2199.74	2.41195	3.89304e-44
AET6Gv20862600	10613.7	1680.97	2.65841	6.07738e-44
AET5Gv20781800	232.599	21.5461	3.43009	1.17186e-43
AET4Gv20113100	515.598	41.701	3.62294	1.55087e-43
AET1Gv20476600	828.257	202.887	2.0284	2.00091e-43
AET6Gv20873800	3809.49	1677	1.18339	3.3516e-43
AET6Gv20653900	118642	23916.8	2.31051	5.66284e-43
AET2Gv21023700	401.13	4.51964	6.45075	8.83029e-43
AET2Gv20063900	1304.75	214.858	2.60125	1.01426e-42
AET6Gv20551900	831.939	138.837	2.58424	1.0209e-42
AET3Gv20867500	4774.98	1299.77	1.8779	1.03606e-42
AET4Gv20258700	1525.25	490.66	1.63564	1.16035e-42
AET3Gv20641700	5756.77	2017.87	1.5128	1.17545e-42
AET3Gv20579200	7229.43	43.6867	7.37074	1.22149e-42
AET2Gv20970300	8984.54	3362.02	1.41827	1.61651e-42
AET7Gv20913600	706.049	27.8289	4.65783	1.76673e-42
AET6Gv20648300	953.161	49.1585	4.28417	2.19236e-42
AET2Gv20996000	1224.63	286.535	2.09329	2.24358e-42
AET6Gv20120400	11477.2	840.84	3.77092	2.30052e-42
AET4Gv20479100	3296.57	1014.96	1.699	3.4004e-42
AET6Gv20801100	2273.42	429.429	2.405	6.22154e-42
AET2Gv20367600	8355.38	1523.62	2.45516	6.95854e-42
AET6Gv20290900	915.072	179.303	2.35198	1.06621e-41
AET7Gv20795700	1417.63	155.288	3.19342	1.27808e-41
AET3Gv20958300	3395.36	980.176	1.793	1.38993e-41
AET6Gv20740200	2288.12	487.876	2.23017	1.5982e-41
AET0Gv20072000	214.168	20.9968	3.35548	2.0036e-41
AET3Gv20201400	12811.6	1256.6	3.34983	2.45928e-41
AET3Gv20264200	712.852	48.9555	3.86834	3.89767e-41
AET1Gv20740900	3480.88	113.324	4.93929	4.67179e-41
AET1Gv20466900	1791.1	338.235	2.40601	5.03045e-41
AET4Gv20078100	3731.35	1414.63	1.39897	5.3661e-41
AET2Gv20203500	7381.38	805.347	3.1961	6.67712e-41
AET0Gv20061100	644.997	157.024	2.03707	1.20034e-40
AET4Gv20212900	3521.33	424.604	3.05159	1.371e-40
AET2Gv20736300	5561.73	597.01	3.21937	1.58193e-40
AET5Gv20372600	5056.62	258.509	4.28933	1.60946e-40
AET3Gv20751300	1251.05	134.32	3.21881	1.62694e-40
AET2Gv20853300	3809.73	807.677	2.23733	2.16225e-40
AET4Gv20471800	583.931	52.2513	3.48365	2.37147e-40
AET3Gv20379400	2621.05	633.464	2.04826	2.55268e-40
AET5Gv20729400	187.145	16.1916	3.54047	3.0406e-40
AET1Gv20652500	1192.23	253.503	2.23398	3.48052e-40
AET7Gv20552900	2290.05	992.12	1.20586	1.02825e-39
AET1Gv20643700	7798.93	363.863	4.42131	1.31669e-39
AET5Gv20582600	1815.53	555.662	1.70669	1.34264e-39
AET3Gv21109500	31271.4	6845.31	2.19167	1.62337e-39
AET3Gv21057700	320.958	39.3335	3.02995	2.11105e-39
AET1Gv20562400	3277.59	1268.9	1.36857	2.14803e-39
AET3Gv20571600	356.311	80.2919	2.15012	3.65601e-39
AET4Gv20764400	273.988	26.4866	3.37919	4.45439e-39
AET2Gv20938600	18179.4	5942.56	1.61312	4.87171e-39
AET1Gv20643600	45672	4052.47	3.49436	5.00533e-39
AET2Gv20429200	8046.3	3386.16	1.24867	5.32151e-39
AET6Gv20965000	518.069	15.3883	5.07057	7.25253e-39
AET1Gv20581000	3383.86	202.471	4.06219	8.52326e-39
AET7Gv20436300	2492.46	599.959	2.0537	8.68166e-39
AET4Gv20113800	870.072	343.76	1.34197	9.27706e-39
AET1Gv20671300	1789.04	365.705	2.28982	1.37536e-38
AET1Gv20275800	10926.6	2821.49	1.95315	1.50347e-38
AET3Gv20245700	389.631	91.6221	2.09013	1.93421e-38
AET5Gv20495700	1114.45	291.347	1.93605	3.13187e-38
AET7Gv20894900	1111.82	116.432	3.25539	3.9461e-38
AET3Gv20824300	20036.4	1515.76	3.72444	5.32593e-38
AET1Gv20978600	2709.74	413.015	2.71414	6.53313e-38
AET3Gv20379200	5707.91	1322.69	2.10925	6.74354e-38
AET3Gv20736200	5943.66	1988.38	1.57934	7.69484e-38
AET3Gv20939100	32059.3	5010.15	2.67776	1.05498e-37
AET7Gv20300100	438.557	32.9087	3.73422	1.1219e-37
AET2Gv20838100	10161.5	917.829	3.46882	1.13935e-37
AET5Gv20402800	2303.74	946.619	1.28305	1.29975e-37
AET4Gv20592700	1440.7	157.064	3.19715	1.81214e-37
AET6Gv20291200	6457.18	1562.05	2.04738	1.81633e-37
AET7Gv20327600	2067.8	797.963	1.37363	1.81858e-37
AET2Gv20535500	5806.95	1021.32	2.50766	1.87851e-37
AET7Gv20591900	24196.9	3747.07	2.691	1.90597e-37
AET6Gv20562900	5390.83	1433.28	1.91092	2.07986e-37
AET1Gv20864000	474.245	166.561	1.50827	2.26312e-37
AET1Gv20287700	1079.03	87.7064	3.62027	2.26674e-37
AET3Gv20277300	2544.94	612.961	2.05376	3.1173e-37
AET5Gv21149300	5952.76	1416.44	2.07132	3.31623e-37
AET3Gv20674600	3611.19	1094.55	1.72245	3.71513e-37
AET2Gv20435900	586.538	37.157	3.97825	4.17983e-37
AET2Gv20290600	2411.65	1132.62	1.0904	4.21174e-37
AET3Gv20077200	16514.8	2051.25	3.00922	4.23794e-37
AET3Gv20437900	1095.32	297.198	1.88105	4.95899e-37
AET5Gv21125700	4393.65	572.517	2.9401	6.7341e-37
AET6Gv20554900	51728.5	18742.1	1.46466	7.66812e-37
AET7Gv20369200	4643.01	899.017	2.36872	1.02046e-36
AET5Gv20444300	971.544	438.495	1.14965	1.06514e-36
AET7Gv20894800	854.546	91.914	3.2161	1.11277e-36
AET7Gv21172300	411.41	19.3125	4.41156	1.61821e-36
AET2Gv21215900	5642.67	1851.29	1.60753	3.0702e-36
AET3Gv20338300	1170.46	122.102	3.25996	3.80172e-36
AET4Gv20059300	1210.8	305.046	1.98924	4.62155e-36
AET6Gv20697000	519.939	113.673	2.18997	6.62807e-36
AET5Gv20232800	8445.41	2370.76	1.83256	6.909e-36
AET5Gv20725500	2066.46	495.158	2.06066	9.18758e-36
AET1Gv20438300	2278.24	443.343	2.36087	9.34387e-36
AET1Gv20682100	1081.3	200.965	2.428	1.09542e-35
AET7Gv20403000	35908.4	7127.21	2.33286	1.82221e-35
AET1Gv20636100	4371.29	1039.55	2.07162	3.93884e-35
AET5Gv20990000	20424.5	1730.2	3.56125	3.94763e-35
AET7Gv20808000	256.471	11.0271	4.52882	4.55586e-35
AET1Gv20917100	388.784	39.758	3.28563	4.67465e-35
AET2Gv20429000	1518.65	248.408	2.61032	6.40923e-35
AET6Gv20656300	3759.4	1446.65	1.37786	6.40958e-35
AET2Gv21210000	4661.87	1926.88	1.27463	7.53587e-35
AET4Gv20576600	9967.03	4120.8	1.2741	8.01186e-35
AET2Gv21131000	405.82	39.8711	3.34276	1.11391e-34
AET1Gv20547500	4057.71	1117.04	1.86157	1.56601e-34
AET3Gv20846200	1885.71	226.185	3.05886	2.00201e-34
AET1Gv20478300	2596.57	726.287	1.83751	2.11595e-34
AET5Gv21237700	1761.46	53.7616	5.03482	2.52884e-34
AET6Gv20554300	575.419	123.208	2.2242	2.58464e-34
AET7Gv20721200	6671.43	1329.03	2.3278	2.85799e-34
AET5Gv20497900	14460.9	2193.9	2.72048	3.22412e-34
AET6Gv20365000	426.547	3.61687	6.88333	3.34231e-34
AET5Gv20786600	3608.62	1194.84	1.59458	6.91662e-34
AET4Gv20661700	16612.8	3027.17	2.45619	7.05202e-34
AET3Gv20376000	1397.27	314.758	2.14944	7.0603e-34
AET3Gv21057800	15906.7	2200.96	2.85348	7.39524e-34
AET2Gv20960300	432.014	103.531	2.06379	1.31494e-33
AET3Gv20790300	956.894	426.412	1.16549	1.50976e-33
AET5Gv20868500	360.225	27.0037	3.74196	1.59049e-33
AET7Gv20965200	1758.74	673.715	1.38424	1.81863e-33
AET5Gv21106800	519.505	8.89877	5.87103	1.84548e-33
AET5Gv20016000	808.954	168.724	2.26189	1.85241e-33
AET2Gv20247000	1485.16	581.211	1.35267	2.33662e-33
AET3Gv20714400	10126.1	2543.46	1.99306	2.36878e-33
AET3Gv20641800	3330.63	1469.08	1.17996	2.48705e-33
AET4Gv20121500	1289.01	601.899	1.09733	2.53047e-33
AET3Gv21148400	984.007	215.268	2.194	2.53457e-33
AET7Gv20116100	1757.13	145.026	3.59793	2.54976e-33
AET1Gv20472300	15874.4	835.641	4.2477	3.23712e-33
AET2Gv20429800	1241.22	74.9306	4.05123	3.53211e-33
AET4Gv20822900	1643.24	688.63	1.25287	3.89784e-33
AET2Gv20840000	7642.99	1571.37	2.28204	4.11621e-33
AET2Gv20601400	7349.53	47.4106	7.27585	4.38859e-33
AET2Gv20248500	2299.64	785.016	1.55001	6.93807e-33
AET6Gv20738600	1016.64	12.3969	6.36797	8.16911e-33
AET3Gv20688500	5386.29	2314.93	1.21784	1.01167e-32
AET4Gv20564700	15496.5	2620.66	2.56386	1.06979e-32
AET7Gv21277400	20579.3	3771.23	2.44797	1.15283e-32
AET1Gv20470900	1154.13	250.385	2.20567	1.19839e-32
AET6Gv20354800	1505.63	95.4592	3.97942	1.75345e-32
AET6Gv20447700	3325.12	278.981	3.57484	2.85122e-32
AET1Gv20669600	7809.19	1517.75	2.36336	3.1089e-32
AET7Gv21227400	16258.8	1802.51	3.17308	3.31144e-32
AET1Gv20578300	1621.59	581.467	1.47828	3.53076e-32
AET1Gv20501800	1728.03	850.319	1.02203	3.62595e-32
AET7Gv20281000	859.87	327.251	1.3937	4.67153e-32
AET3Gv20790500	6891.17	27.3795	7.97437	5.02199e-32
AET1Gv20466800	1775.52	314.895	2.49585	6.10164e-32
AET5Gv20245700	384.465	115.092	1.73726	6.28698e-32
AET6Gv20966700	3255.7	1087.44	1.58173	6.7131e-32
AET1Gv21046200	243.641	25.573	3.25534	7.00811e-32
AET4Gv20555500	3322.89	591.898	2.48915	8.70796e-32
AET3Gv20779100	1201.62	379.059	1.66291	8.78672e-32
AET6Gv20820400	15200.6	4525.92	1.74781	1.16936e-31
AET3Gv20726300	1119.69	288.667	1.9575	1.22223e-31
AET7Gv21283600	535.755	13.7912	5.28028	1.5307e-31
AET2Gv20432800	1405.64	217.515	2.69095	1.67401e-31
AET7Gv20353200	1297.17	500.805	1.37309	1.85333e-31
AET7Gv20325500	4981.72	1169.53	2.09061	2.38629e-31
AET0Gv20006600	9688.49	1322.26	2.87312	2.49085e-31
AET3Gv21148500	1370.66	250.71	2.45188	2.82367e-31
AET5Gv20505300	836.574	259.32	1.68886	2.90735e-31
AET1Gv20867000	6744.27	1364.04	2.30559	3.26485e-31
AET5Gv21108200	3598.33	265.99	3.75771	3.32029e-31
AET6Gv20168600	1812.39	622.128	1.54096	5.6011e-31
AET4Gv20268400	11920.3	4397.54	1.43864	5.8439e-31
AET6Gv21009700	3416.14	1706.82	1.00127	7.49437e-31
AET4Gv20723600	1252.68	399.475	1.65046	7.60181e-31
AET5Gv20026400	2787.89	1095.95	1.34693	1.0506e-30
AET2Gv20295000	1280.14	276.694	2.20787	1.08583e-30
AET4Gv20143900	741.079	273.546	1.43763	1.08583e-30
AET5Gv20951500	21718.5	6731.1	1.6899	1.08583e-30
AET6Gv20887700	413.114	83.0191	2.30951	1.12136e-30
AET1Gv20127100	1262.56	360.341	1.80754	1.16436e-30
AET2Gv20466500	22654	9441.69	1.26271	1.28772e-30
AET7Gv21061700	5301.64	1978.41	1.42168	1.30121e-30
AET5Gv21106100	370.372	24.0002	3.9483	1.40056e-30
AET5Gv20989100	1033.51	99.7334	3.37365	1.49357e-30
AET1Gv20098100	863.143	186.454	2.20909	2.15674e-30
AET1Gv20915700	572.985	123.181	2.21709	2.24672e-30
AET5Gv20905400	93271.9	4235.38	4.46087	2.33838e-30
AET4Gv20149000	810.905	16.1992	5.6484	2.35226e-30
AET6Gv20904000	622.32	13.5391	5.52539	2.61371e-30
AET3Gv20861100	5896.87	554.768	3.40986	2.84446e-30
AET4Gv20593100	1736.98	596.641	1.5432	4.14813e-30
AET6Gv20371900	3670	1831.56	1.00246	4.37073e-30
AET7Gv21035500	4428.64	1501.64	1.56034	4.997e-30
AET6Gv20054700	2525.5	1169.63	1.11064	5.57202e-30
AET3Gv20907900	23886.6	5944.39	2.00655	5.9219e-30
AET3Gv20698500	973.225	120.742	3.01117	6.24299e-30
AET6Gv20014700	11377.6	2548.9	2.15828	6.29072e-30
AET7Gv20099600	1092.65	511.202	1.09562	7.30639e-30
AET3Gv21200900	5058.5	2300.39	1.13672	7.45016e-30
AET4Gv20467600	7886.57	2631.62	1.58339	7.47831e-30
AET3Gv20419800	2801.44	843.525	1.73161	8.01858e-30
AET5Gv20310200	1561.37	640.413	1.28459	8.86518e-30
AET7Gv20021800	2974.63	1295.1	1.2004	8.89232e-30
AET1Gv20957500	308.647	34.8034	3.14947	9.7057e-30
AET1Gv20553800	2006.59	919.116	1.12599	1.00238e-29
AET2Gv20594700	1007.32	193.683	2.38022	1.23729e-29
AET1Gv20251300	7076.9	1669.76	2.08316	1.3015e-29
AET7Gv20862600	6271.89	2897.08	1.11405	1.66265e-29
AET5Gv20524700	8622.04	2255.31	1.93453	1.67195e-29
AET7Gv21138200	3408.62	1101.83	1.62854	1.82763e-29
AET4Gv20290200	1232.36	462.056	1.41426	1.85441e-29
AET7Gv21125800	5656.64	2582	1.13097	1.92784e-29
AET5Gv20080800	306.847	9.85483	4.93502	2.42636e-29
AET3Gv21186900	968.063	31.73	4.93305	3.07952e-29
AET1Gv20029700	505.443	99.2778	2.34681	3.56857e-29
AET5Gv20783900	1097.4	201.875	2.44393	3.90603e-29
AET2Gv20367100	3361.36	314.077	3.42075	3.97237e-29
AET6Gv20634400	1323.11	81.9406	4.01194	3.98232e-29
AET0Gv20056100	273.565	23.6392	3.53272	4.13038e-29
AET7Gv20498400	1212.74	369.762	1.71315	4.22357e-29
AET3Gv20083400	1312.14	611.857	1.10184	4.48277e-29
AET7Gv20120200	3339.05	1251.41	1.41636	4.80558e-29
AET4Gv20831000	344.663	89.6208	1.944	6.54728e-29
AET5Gv20487900	7604.24	1164.36	2.70709	6.8512e-29
AET2Gv20769500	16172.3	5557.76	1.54099	7.57445e-29
AET5Gv20159500	7489.53	2281.34	1.71475	8.89524e-29
AET2Gv20640900	1231.92	58.3566	4.4018	9.82291e-29
AET5Gv20993500	335.902	14.257	4.55027	1.00961e-28
AET6Gv20170100	23156.1	2696.01	3.10245	1.02975e-28
AET4Gv20689400	7523.34	1466.58	2.35881	1.56534e-28
AET7Gv20890100	2748.04	881.553	1.63987	1.57823e-28
AET4Gv20117900	3253.51	1305.99	1.31618	1.71469e-28
AET5Gv20995700	7135.37	3452.83	1.04755	1.7747e-28
AET5Gv20733400	495.785	115.973	2.09765	1.77726e-28
AET7Gv20164500	2803.62	79.6292	5.13908	1.83978e-28
AET0Gv20055300	1280.56	237.104	2.43377	2.46662e-28
AET6Gv20981800	5112.62	2239.42	1.19055	2.5111e-28
AET1Gv20483200	938.461	419.638	1.16023	2.53106e-28
AET7Gv21151800	994.681	95.2818	3.38295	3.21949e-28
AET6Gv20901000	300.807	15.1798	4.31271	3.4092e-28
AET5Gv20620900	1100.62	462.55	1.24973	3.71233e-28
AET6Gv20332000	15362.8	5308.61	1.53292	3.94447e-28
AET2Gv20910300	3465.74	1358.53	1.35089	4.10989e-28
AET1Gv20525400	187.847	38.8208	2.27148	4.73597e-28
AET6Gv20440900	3855.09	1396.51	1.4645	5.16812e-28
AET5Gv20680400	4029.65	1048.77	1.94172	5.22394e-28
AET1Gv20029000	571.014	254.114	1.16866	5.36643e-28
AET7Gv20586000	650.02	149.22	2.12187	5.43518e-28
AET5Gv21140900	8612.92	2656.03	1.69702	6.61662e-28
AET7Gv20780400	8124.6	2715.19	1.58101	6.67537e-28
AET6Gv20450400	773.625	207.15	1.90227	7.06636e-28
AET1Gv20544200	13272.2	1159.25	3.51707	7.22858e-28
AET2Gv20640200	2468.49	1048.31	1.23481	8.73639e-28
AET5Gv20876200	5899.32	945.04	2.64184	8.92516e-28
AET4Gv20119100	25244.8	6076.88	2.05454	9.02232e-28
AET7Gv20361900	5424.2	1026.74	2.40113	9.77243e-28
AET5Gv21223900	4604.18	1215.86	1.92057	1.00147e-27
AET7Gv21035400	1361.39	304.958	2.15655	1.0453e-27
AET2Gv20981200	1088.06	367.956	1.5642	1.05093e-27
AET7Gv20278100	1400.56	355.625	1.97647	1.0612e-27
AET5Gv20695000	517.961	96.6379	2.41689	1.10107e-27
AET1Gv20167000	9985.67	1846.81	2.4347	1.19035e-27
AET7Gv21284100	8931.86	2196.64	2.0236	1.45277e-27
AET2Gv20327600	6042.72	1858.08	1.70113	1.73774e-27
AET1Gv20668400	347.969	42.7746	3.03052	1.76446e-27
AET2Gv20178100	5301.2	354.876	3.90105	2.02957e-27
AET3Gv20183300	3089.47	979.325	1.65717	2.10556e-27
AET3Gv20208200	2283.6	769.511	1.56885	2.24345e-27
AET5Gv20514400	272.109	87.2325	1.64204	2.36478e-27
AET6Gv20454800	2245.35	175.055	3.68039	2.50265e-27
AET7Gv20925200	5927.15	2253.97	1.39468	2.50515e-27
AET4Gv20459600	2783.99	643.635	2.1127	2.52238e-27
AET5Gv20099800	1393.33	85.3019	4.02968	2.5598e-27
AET3Gv20235400	12628.9	2384.99	2.4047	2.97808e-27
AET7Gv20748800	4354.48	2100.99	1.05086	3.36387e-27
AET7Gv21167500	428.232	86.9646	2.29901	3.45205e-27
AET5Gv21244700	6927.74	3306.5	1.0668	3.47782e-27
AET3Gv20382900	2523.69	1233.34	1.03173	3.52265e-27
AET7Gv20774200	1196.06	542.233	1.13885	3.53925e-27
AET1Gv20034100	3056.12	1395.9	1.13033	3.94986e-27
AET4Gv20774000	10402.1	4675.01	1.15379	4.10208e-27
AET2Gv20162500	9997.52	2502.04	1.99846	4.42268e-27
AET3Gv20252200	103277	34385.7	1.58661	4.53016e-27
AET7Gv20051400	4733.57	260.611	4.18298	5.38448e-27
AET4Gv20743200	1663.44	544.36	1.61072	5.79289e-27
AET6Gv20864000	927.685	356.454	1.37887	5.89965e-27
AET2Gv21002100	400.947	58.8397	2.76777	6.26916e-27
AET2Gv20223100	5878.88	2358.41	1.31733	6.39237e-27
AET7Gv20261400	7969.34	2180.38	1.86963	7.35309e-27
AET1Gv20721700	763.946	293.603	1.37879	7.90501e-27
AET2Gv20594800	505.94	87.9604	2.52637	8.66823e-27
AET5Gv20535200	1063.87	37.7485	4.8187	9.79498e-27
AET4Gv20535800	623.254	178.263	1.80543	9.93054e-27
AET2Gv20662300	892.458	385.428	1.2083	1.21163e-26
AET5Gv20597400	167.556	37.5503	2.14962	1.28628e-26
AET7Gv20384800	1093.32	495.53	1.1416	1.28964e-26
AET5Gv20486900	16367.5	1268.43	3.68972	1.38858e-26
AET2Gv20583900	327.967	73.2989	2.16245	1.47394e-26
AET7Gv21284600	13587.8	4174.39	1.70267	1.52393e-26
AET7Gv21152400	188.186	11.1349	4.07473	2.17708e-26
AET6Gv20058500	3668.83	1319.97	1.47444	2.50069e-26
AET2Gv20056600	7032.66	1807.56	1.95993	2.63995e-26
AET2Gv21076200	1632.78	680.25	1.26197	3.2893e-26
AET5Gv20488000	4088.16	1050.58	1.95984	3.42163e-26
AET0Gv20050500	158.729	12.3886	3.67827	3.44412e-26
AET5Gv20942800	4087.96	1272.82	1.68316	3.64281e-26
AET6Gv20866400	26759.2	1805.93	3.88919	3.79184e-26
AET5Gv20353500	1951.07	891.553	1.12966	3.83109e-26
AET1Gv20639800	5050.57	774.788	2.70433	4.53204e-26
AET1Gv20102100	2521.67	429.857	2.55219	4.53636e-26
AET5Gv20033000	6184.87	1736.65	1.83239	4.75539e-26
AET1Gv20662000	3548.55	1396.53	1.34557	4.83999e-26
AET2Gv20281500	425.073	114.39	1.89436	5.31246e-26
AET5Gv20836800	11269.5	2663.94	2.08064	5.89849e-26
AET1Gv20470800	870.479	157.793	2.46561	6.10129e-26
AET3Gv20043100	2509.28	1096.13	1.19552	6.29132e-26
AET2Gv20748500	5316.55	1923.52	1.46627	6.36527e-26
AET7Gv20466800	8436.9	3091.5	1.44851	6.40268e-26
AET1Gv20620800	811.152	187.031	2.11772	6.48696e-26
AET3Gv20188200	7024.06	3041.94	1.20696	6.77835e-26
AET5Gv20003600	2871.38	1304.92	1.13707	7.04125e-26
AET6Gv20649100	1015.31	58.8165	4.11165	8.02072e-26
AET3Gv20875700	320.792	27.5814	3.54132	8.52306e-26
AET1Gv20675900	11754.6	2127.9	2.4655	9.0403e-26
AET7Gv20568800	1354.91	142.912	3.2454	9.70991e-26
AET3Gv20611700	6036.62	2183.79	1.46649	9.77698e-26
AET1Gv20470700	12690.1	2326.97	2.44727	1.08777e-25
AET3Gv20678500	1969.92	522.998	1.91249	1.32268e-25
AET1Gv20822000	3707.82	1308.25	1.50239	1.55206e-25
AET5Gv21024600	1301.4	507.488	1.35728	1.55206e-25
AET4Gv20241100	8384.07	3404.38	1.30004	1.67366e-25
AET1Gv20490500	9740.54	3176.76	1.61626	1.70714e-25
AET4Gv20490400	1033.6	307.172	1.74912	1.87797e-25
AET2Gv20535700	1949.71	467.321	2.06092	2.04714e-25
AET4Gv20686200	460.825	24.4225	4.23435	2.22717e-25
AET2Gv20379700	2849.52	1411.71	1.01282	2.37508e-25
AET4Gv20178100	4892.08	1927.06	1.34449	2.56764e-25
AET7Gv20802700	5354.96	2403.36	1.15547	2.64997e-25
AET5Gv21179000	1890.58	612.893	1.62458	2.76289e-25
AET1Gv20864400	2134.62	298.269	2.83827	2.76679e-25
AET5Gv20411200	3210.18	1370.47	1.2272	2.80253e-25
AET3Gv20736400	7512.93	2500.51	1.58686	2.85553e-25
AET2Gv21077700	36560.5	9161.02	1.99676	3.5686e-25
AET7Gv20462600	4566.73	259.215	4.13923	3.70058e-25
AET7Gv20867900	1234.88	238.162	2.37381	3.83764e-25
AET2Gv20838900	178.68	16.1313	3.47194	4.26172e-25
AET1Gv20429100	3675.97	177.672	4.3708	4.61181e-25
AET7Gv21313400	4578.65	450.632	3.34572	4.68821e-25
AET5Gv20488400	3302.79	1233.05	1.42055	4.7142e-25
AET5Gv20665600	13002.2	3940.6	1.72216	5.0105e-25
AET1Gv20716800	220.796	43.1709	2.35723	5.0128e-25
AET4Gv20035300	3821.18	501.53	2.92914	5.94576e-25
AET0Gv20030700	2601.63	959.83	1.43835	6.67905e-25
AET7Gv20299500	21549.3	8182.64	1.39686	6.78571e-25
AET1Gv20721600	2482.56	434.114	2.51522	7.67038e-25
AET6Gv20356000	1012.53	312.397	1.69439	7.89993e-25
AET3Gv20606900	19710	3862.62	2.3512	8.00153e-25
AET2Gv20213500	206.153	10.3316	4.30237	8.00682e-25
AET5Gv20665500	1738.55	568.541	1.61218	8.39316e-25
AET4Gv20459700	11815.2	5428.18	1.12206	8.50415e-25
AET1Gv20628300	2081.28	554.187	1.9083	8.74344e-25
AET6Gv20771200	1908.39	643.863	1.56798	8.74344e-25
AET6Gv20815800	1879.15	359.596	2.3847	8.95028e-25
AET5Gv20432200	4682.24	1591.27	1.55716	9.11852e-25
AET0Gv20042000	1117.47	366.365	1.61017	9.69439e-25
AET1Gv20897300	8998.09	3308.42	1.44322	1.02755e-24
AET5Gv20493600	7618.39	3418.42	1.15584	1.04212e-24
AET6Gv20644500	1468.92	268.792	2.45037	1.22303e-24
AET4Gv20033600	1001.69	411.671	1.28071	1.45476e-24
AET5Gv20585700	341.532	59.4615	2.52738	1.45574e-24
AET5Gv21127600	2757.07	7.39605	8.5349	1.59384e-24
AET3Gv20839800	5018.63	1523.42	1.71957	1.59893e-24
AET5Gv20630100	1165.29	44.8636	4.70157	1.75174e-24
AET0Gv20107700	279.01	38.7097	2.85092	1.79496e-24
AET3Gv20882400	8198.18	2762.2	1.56925	1.83871e-24
AET6Gv20743100	1732.1	389.969	2.1501	1.85884e-24
AET2Gv20220300	6754.65	3252.07	1.05429	2.10628e-24
AET0Gv20052800	110.287	10.1474	3.44035	2.18769e-24
AET3Gv20170000	1942.59	288.958	2.74844	2.29899e-24
AET5Gv20911600	1106.91	551.697	1.00425	2.29899e-24
AET7Gv20943100	3464.17	1448.09	1.25802	2.53118e-24
AET1Gv20584900	3515.37	695.235	2.33837	2.75304e-24
AET2Gv20805300	3934.61	1600.22	1.29734	2.82286e-24
AET3Gv20367600	516.783	210.497	1.29557	2.83666e-24
AET7Gv20332900	4125.88	1905.98	1.11434	3.15914e-24
AET2Gv20554900	9560.37	2733.96	1.80609	3.52647e-24
AET0Gv20103700	422.669	67.4383	2.64949	3.9135e-24
AET6Gv20671700	631.842	185.251	1.76892	3.95583e-24
AET0Gv20064200	239.615	45.1249	2.40936	4.18011e-24
AET3Gv20580800	1248.41	196.263	2.67013	4.53742e-24
AET7Gv20593900	1376.08	630.537	1.12426	4.57819e-24
AET1Gv20713500	241.569	50.8412	2.24918	4.80509e-24
AET2Gv20878300	7329.49	1970.46	1.89523	5.8811e-24
AET7Gv20186400	124.141	4.95275	4.6568	6.82058e-24
AET2Gv21238300	1284.2	439.001	1.54661	7.17096e-24
AET5Gv20004000	732.528	1.04907	9.53051	7.17096e-24
AET1Gv20203700	8684.23	3669.12	1.24297	7.3675e-24
AET1Gv20978800	1161.57	103.256	3.49022	8.05288e-24
AET7Gv21255100	18552.4	8968.27	1.0486	9.03197e-24
AET5Gv20904300	3067.52	1220.94	1.32921	1.05798e-23
AET3Gv20854600	1474.15	683.252	1.10961	1.10266e-23
AET7Gv21030600	3883.8	89.7293	5.43496	1.25608e-23
AET1Gv20635800	3011.71	877.473	1.77862	1.44879e-23
AET2Gv20382400	409.3	41.1954	3.30585	1.55679e-23
AET2Gv20317800	1186.02	540.991	1.13342	1.68566e-23
AET4Gv20202600	7606.03	1844.08	2.04418	1.8025e-23
AET7Gv21107700	24631.3	7453.82	1.72436	1.96741e-23
AET1Gv20274800	3804.14	1316.92	1.52977	2.26927e-23
AET6Gv20091700	1916.3	900.751	1.09014	2.40223e-23
AET6Gv20737600	2381.45	587.732	2.01838	2.79598e-23
AET4Gv20540700	533.792	45.772	3.53987	3.08537e-23
AET7Gv21000500	586.441	192.612	1.60557	3.5225e-23
AET5Gv20091500	448.458	177.368	1.33959	3.8878e-23
AET2Gv20476900	8045.57	3930.33	1.03324	3.95039e-23
AET2Gv20749600	1101.65	370.933	1.56992	4.01236e-23
AET7Gv20846400	2600.03	637.801	2.02685	4.01967e-23
AET5Gv20546100	4273.31	1462.85	1.5462	4.4023e-23
AET7Gv20792300	668.634	164.249	2.02237	4.52917e-23
AET1Gv20408600	25570.5	5803.95	2.13932	4.60788e-23
AET7Gv20623600	1438.17	668.752	1.10596	4.66462e-23
AET6Gv20623300	2891.84	1397	1.04872	4.83839e-23
AET6Gv20908700	1865.64	784.343	1.24934	4.95993e-23
AET5Gv20895100	8486.16	3133.89	1.43699	5.05235e-23
AET7Gv21291400	7634.56	2455.11	1.63703	5.17416e-23
AET7Gv20968400	1560.37	741.568	1.07243	5.76883e-23
AET4Gv20013000	233.106	25.2644	3.20903	6.21197e-23
AET4Gv20469800	2560.7	1119.32	1.19308	6.96391e-23
AET5Gv21038300	625.118	191.461	1.71024	7.32746e-23
AET2Gv20816000	991.507	445.369	1.15173	8.21442e-23
AET3Gv20077400	541.689	37.085	3.86543	1.15207e-22
AET5Gv21003700	1777.82	91.2709	4.2829	1.18093e-22
AET7Gv20860300	2576.1	816.011	1.65891	1.30218e-22
AET4Gv20880000	2332.33	1090.75	1.09659	1.32549e-22
AET1Gv20883200	201.187	2.38622	6.4448	1.3658e-22
AET1Gv20635100	16555.4	5600.18	1.56376	1.50786e-22
AET3Gv20625100	531.613	94.1947	2.49593	1.57933e-22
AET7Gv20496300	3569.27	1375.81	1.37508	1.63712e-22
AET4Gv20070200	22263.6	7221.85	1.62417	1.63939e-22
AET2Gv20569800	7638.11	2859.44	1.41747	1.68604e-22
AET5Gv20688500	2407.35	997.856	1.27013	1.68617e-22
AET2Gv20928400	6334.77	2052.38	1.62582	1.73331e-22
AET5Gv20549600	661.308	213.38	1.63485	1.75651e-22
AET1Gv20598100	2580.69	873.282	1.56264	1.7952e-22
AET2Gv21193000	959.24	209.406	2.19559	1.89258e-22
AET2Gv21292100	2705.48	988.445	1.45249	2.05567e-22
AET0Gv20006200	1661.22	659.989	1.33165	2.22816e-22
AET7Gv20104700	2829.61	881.701	1.68251	2.54737e-22
AET7Gv20009100	6878.08	2133.81	1.68847	2.61918e-22
AET2Gv21114800	8114.4	2680.24	1.59792	2.77846e-22
AET4Gv20528300	14550.8	4168.55	1.80354	3.25807e-22
AET4Gv20119000	3805.68	1552.63	1.29357	3.54824e-22
AET6Gv20624600	1515.04	449.218	1.75378	3.56779e-22
AET6Gv20748400	373.036	28.0976	3.7318	3.69289e-22
AET6Gv20988000	4486.2	1224.21	1.87347	3.70411e-22
AET3Gv20682500	31871.7	7990.08	1.99595	3.70567e-22
AET6Gv20603600	10366.1	3257.9	1.66998	3.92487e-22
AET2Gv20913000	7867.56	2513.61	1.64592	4.18092e-22
AET7Gv20523100	4922.24	2151.83	1.19346	4.37471e-22
AET2Gv20866000	3081.81	1393.5	1.14483	4.44172e-22
AET3Gv20341900	6634.74	428.922	3.95112	4.63595e-22
AET3Gv20676700	3003.46	1072.16	1.48548	5.02607e-22
AET3Gv20854700	2741.29	1027.53	1.41498	5.1973e-22
AET3Gv20291700	3131.99	1261.92	1.31177	5.54101e-22
AET3Gv20585500	1394.09	598.142	1.21941	6.28047e-22
AET1Gv20616800	8694.24	3201.03	1.44132	6.44493e-22
AET3Gv20744000	1768.98	208.592	3.08336	6.73069e-22
AET5Gv20404500	10999.6	2765.74	1.99157	7.03725e-22
AET6Gv20428100	1231.75	6.85972	7.48699	7.72597e-22
AET2Gv20611400	1674.17	643.798	1.37858	8.39535e-22
AET1Gv20517900	3691.84	1174.2	1.65222	1.03132e-21
AET2Gv20837800	944.555	407.402	1.21197	1.20511e-21
AET1Gv20819100	547.244	238.773	1.19434	1.31027e-21
AET3Gv21139300	9013.87	2053.48	2.13397	1.31909e-21
AET3Gv20844700	1224.25	260.558	2.23174	1.32418e-21
AET6Gv20238200	595.386	113.552	2.39303	1.49378e-21
AET2Gv20687200	346.973	85.5689	2.01539	1.5241e-21
AET3Gv20875600	156.771	34.5879	2.1739	1.63997e-21
AET5Gv21039900	6679.38	3303.61	1.01563	1.71961e-21
AET7Gv20938100	728.592	217.678	1.74113	2.22146e-21
AET3Gv21208300	4853.6	2406.99	1.01218	2.33543e-21
AET5Gv20148400	5741.7	2069.88	1.47165	2.37482e-21
AET1Gv20661200	3108.11	1409.45	1.14021	2.53621e-21
AET3Gv20359300	5599.02	2041.39	1.45551	2.55228e-21
AET3Gv20041500	1050.07	437.351	1.26096	2.62931e-21
AET4Gv20180400	8663.52	4126.29	1.07019	3.20705e-21
AET7Gv20673200	1528.14	509.83	1.58224	3.42437e-21
AET5Gv21016500	588.141	215.929	1.44277	3.52632e-21
AET4Gv20020000	1209.3	384.346	1.6531	3.60364e-21
AET6Gv20901500	640.931	128.355	2.32006	3.6575e-21
AET2Gv20140400	2109.01	613.844	1.77978	3.82645e-21
AET4Gv20645300	489.504	36.9322	3.73115	3.98278e-21
AET4Gv20148700	539.22	72.3851	2.89612	4.0325e-21
AET4Gv20643800	248.239	85.1582	1.54578	4.63457e-21
AET4Gv20772800	917.878	318.462	1.52847	5.08618e-21
AET5Gv21027800	615.496	297.457	1.05007	5.57061e-21
AET6Gv20398100	1961.88	602.062	1.7046	6.32445e-21
AET7Gv20881500	507.845	174.598	1.53666	6.42822e-21
AET7Gv21240100	2277.19	690.542	1.72149	7.17803e-21
AET5Gv21118200	523.709	50.6831	3.37295	7.30549e-21
AET3Gv21045900	1074.17	520.196	1.04417	8.48942e-21
AET5Gv20579600	10981.5	4151.83	1.40318	1.04704e-20
AET1Gv20348200	1976.99	969.834	1.02714	1.29386e-20
AET1Gv20645700	4524.88	1446.96	1.6451	1.40249e-20
AET2Gv21046000	296.114	14.6415	4.33259	1.40901e-20
AET3Gv20964800	1707.35	506.636	1.75237	1.423e-20
AET6Gv20315400	1990.24	498.221	1.99703	1.43802e-20
AET4Gv20616400	166.633	3.29151	5.66684	1.44678e-20
AET5Gv21117800	9023.43	3610.92	1.32139	1.506e-20
AET2Gv20022000	863.235	330.565	1.38679	1.5777e-20
AET6Gv20474200	1473.55	678.92	1.11631	1.81975e-20
AET2Gv21052100	117.396	7.23501	4.01843	1.9286e-20
AET7Gv21063800	520.144	82.3008	2.65897	1.94952e-20
AET7Gv20966700	3348.12	1628.47	1.03971	2.13726e-20
AET6Gv20768800	261.123	7.54109	5.11243	2.78393e-20
AET6Gv20392500	769.14	324.687	1.24106	2.78965e-20
AET1Gv20673900	2272.34	629.72	1.85075	2.80133e-20
AET6Gv20957100	23549	8005.98	1.55645	2.9112e-20
AET6Gv20051600	4351.2	95.0397	5.51701	2.91549e-20
AET4Gv20835400	775.957	309.45	1.3243	2.99779e-20
AET6Gv20310100	1748.13	742.363	1.23565	3.06871e-20
AET5Gv21238900	24863.8	7928.16	1.64903	3.14831e-20
AET7Gv20815800	1466.52	569.441	1.36436	3.56678e-20
AET5Gv21115200	7687.28	2939.38	1.38722	3.6403e-20
AET4Gv20469200	3770.21	1797.83	1.06873	3.87314e-20
AET4Gv20437700	4257.07	1933.31	1.13871	3.90725e-20
AET3Gv21013600	1924.63	914.644	1.07291	4.07104e-20
AET6Gv20042700	1278.13	85.0269	3.91023	4.80628e-20
AET7Gv20284100	149.989	11.3915	3.7352	4.8092e-20
AET6Gv20128500	867.994	212.466	2.03015	5.33332e-20
AET1Gv20624300	7922.34	3200.65	1.30729	5.90903e-20
AET1Gv20934900	174.337	11.971	3.85138	7.35874e-20
AET4Gv20068500	2362.98	915.305	1.36746	7.51279e-20
AET5Gv20513500	225.817	46.0084	2.28917	7.84594e-20
AET3Gv20066700	6873.35	205.273	5.06552	9.77224e-20
AET2Gv21165200	574.512	246.316	1.21914	1.00439e-19
AET5Gv20473500	4049.93	990.319	2.03143	1.00719e-19
AET6Gv20610400	10260	2324.73	2.14172	1.0257e-19
AET7Gv20833300	4829.18	2174.75	1.15063	1.07732e-19
AET1Gv20963300	1205.02	169.809	2.82675	1.08658e-19
AET4Gv20196600	2909.3	751.221	1.95313	1.14439e-19
AET7Gv20604400	2602.48	1133.61	1.19853	1.16817e-19
AET6Gv20960800	1593.34	490.315	1.69999	1.19195e-19
AET1Gv20857000	289.118	31.2025	3.21717	1.22709e-19
AET7Gv20334700	950.38	396.142	1.26255	1.24949e-19
AET5Gv20799000	187.566	44.4293	2.07791	1.24952e-19
AET3Gv21054600	1427.57	400.39	1.83336	1.29408e-19
AET6Gv20471300	29035.1	7768.15	1.90219	1.49669e-19
AET3Gv20837100	862.981	208.304	2.04776	1.51716e-19
AET2Gv20712500	2882.4	411.57	2.8076	1.54096e-19
AET4Gv20063800	553.509	20.2584	4.76658	1.56496e-19
AET1Gv20726000	998.827	387.525	1.36367	1.57858e-19
AET5Gv20600600	833.225	257.332	1.69407	1.62092e-19
AET1Gv20469800	153.547	38.4711	1.99395	1.71471e-19
AET5Gv20774400	844.069	270.938	1.63895	1.78926e-19
AET2Gv20806600	14197.1	6205.33	1.19385	1.85254e-19
AET5Gv20519700	192.816	28.0657	2.78811	1.93794e-19
AET2Gv21002400	3791.62	1748.02	1.1169	2.00185e-19
AET3Gv20535900	4482.16	730.571	2.61697	2.42673e-19
AET3Gv20401000	302.162	31.8072	3.24591	2.57319e-19
AET5Gv20372500	372.234	78.8478	2.2406	2.75092e-19
AET2Gv21032700	594.363	163.44	1.85893	2.75301e-19
AET3Gv21205900	1226.8	597.144	1.03765	2.80388e-19
AET4Gv20784000	17646.2	7655.04	1.20478	3.15187e-19
AET2Gv20616300	837.543	338.092	1.30763	3.24427e-19
AET1Gv20951400	659.041	183.323	1.84553	3.39537e-19
AET7Gv20448700	3809.89	767.992	2.31027	3.42173e-19
AET3Gv20011600	3589.43	1453.05	1.30439	4.63529e-19
AET2Gv20832400	1185.1	466.439	1.34569	4.85536e-19
AET5Gv20925300	445.637	81.329	2.45036	4.87544e-19
AET3Gv21003800	4075.55	1622.91	1.32785	4.95771e-19
AET6Gv20764300	5666.71	2797.2	1.01813	5.43776e-19
AET3Gv20755100	4007.67	1711.69	1.22701	5.62209e-19
AET3Gv20011500	3037.05	1252.22	1.27798	5.9026e-19
AET1Gv20373200	17541.2	1839.68	3.25317	6.09728e-19
AET3Gv21129600	3246.99	1211.29	1.42206	6.09728e-19
AET1Gv20725700	1009.79	382.314	1.40239	6.45096e-19
AET1Gv20113500	392.879	112.8	1.80253	6.60207e-19
AET4Gv20178800	359.782	69.4844	2.37211	6.60956e-19
AET3Gv20100100	850.706	154.607	2.4596	6.92286e-19
AET1Gv20985000	267.587	1.9313	7.09187	7.41639e-19
AET1Gv20899700	623.717	153.34	2.02293	7.66571e-19
AET2Gv20418700	3100.06	673.821	2.20228	7.72174e-19
AET4Gv20103900	10517.9	2356.61	2.15795	8.7058e-19
AET4Gv20637300	807.051	133.619	2.59491	9.45601e-19
AET2Gv20273000	683.426	163.27	2.06417	9.74311e-19
AET7Gv21135700	2288.34	756.949	1.59528	9.9367e-19
AET6Gv20012000	2558.05	1275.48	1.00513	1.09374e-18
AET5Gv20009100	1358.32	596.319	1.18637	1.15388e-18
AET6Gv20758000	4623.72	1412.21	1.71109	1.17754e-18
AET4Gv20772900	785.813	326.97	1.26698	1.23455e-18
AET6Gv20635100	5158.8	2290.47	1.17114	1.24521e-18
AET7Gv20589100	439.915	196.995	1.15429	1.2864e-18
AET7Gv21258800	838.31	334.789	1.32268	1.32657e-18
AET6Gv20179700	1908.19	941.094	1.01902	1.39125e-18
AET2Gv20474800	1039.77	356.121	1.54372	1.41453e-18
AET4Gv20735600	1367.1	402.973	1.76146	1.51017e-18
AET4Gv20014300	3520.8	42.3298	6.37881	1.52276e-18
AET4Gv20593400	6937.61	1219.87	2.50751	1.54431e-18
AET7Gv21284800	755.943	120.833	2.64789	1.56074e-18
AET5Gv21095300	2433.54	713.995	1.76858	1.64814e-18
AET1Gv20805200	381.32	95.6064	1.9928	1.75724e-18
AET7Gv20333700	117.712	3.28898	5.16411	1.77012e-18
AET3Gv20396100	6281.75	1792.14	1.80929	1.86235e-18
AET7Gv21058700	598.137	275.365	1.11631	1.9784e-18
AET7Gv20075100	4195.02	1497.85	1.48528	2.11555e-18
AET3Gv20543600	3806.2	1114.44	1.77173	2.15367e-18
AET7Gv20611200	675.99	324.503	1.0566	2.18216e-18
AET1Gv20682400	3018.49	1414.04	1.09474	2.55766e-18
AET5Gv20283700	2302.73	815.34	1.49827	2.60558e-18
AET0Gv20047100	2454.56	820.487	1.58133	2.76938e-18
AET6Gv20826800	708.81	322.947	1.13376	3.08929e-18
AET3Gv20674400	14067.8	6354.11	1.14649	3.27245e-18
AET3Gv20317900	21222.2	9554.36	1.15137	3.40953e-18
AET7Gv20262600	212.66	33.1955	2.67086	3.79886e-18
AET4Gv20442800	178.259	43.6536	2.02615	3.81376e-18
AET6Gv20274400	1559.36	694.343	1.16663	4.16495e-18
AET5Gv21025900	358.124	177.058	1.0182	4.4297e-18
AET1Gv20485600	3457.89	611.65	2.4991	4.59787e-18
AET3Gv20586000	541.345	230.266	1.23145	4.74347e-18
AET5Gv20161500	4273.42	344.077	3.63474	5.14969e-18
AET5Gv20442600	2616.13	1290.22	1.01935	5.14969e-18
AET6Gv20301300	2601.75	755.564	1.78306	5.45544e-18
AET1Gv20532600	486.235	82.9397	2.55166	5.96693e-18
AET7Gv20429300	1103.02	464.786	1.24496	6.00432e-18
AET4Gv20120600	769.503	32.4826	4.56592	6.24141e-18
AET2Gv20327000	1030.07	456.128	1.17543	6.25297e-18
AET2Gv20461000	433.228	159.049	1.44429	6.66736e-18
AET5Gv21237200	152.506	2.89569	5.69331	7.03537e-18
AET2Gv20638500	213.202	42.5915	2.32372	7.37678e-18
AET4Gv20867400	852.803	40.1494	4.41168	7.42205e-18
AET2Gv20156700	11810.3	5204.03	1.18222	7.77242e-18
AET5Gv20896100	968.917	52.3649	4.2086	8.24331e-18
AET7Gv20641300	545.214	257.89	1.07913	8.90612e-18
AET5Gv20234500	457.974	166.673	1.46202	9.15191e-18
AET2Gv20464200	179.136	7.41659	4.58273	9.17118e-18
AET2Gv20561800	8950.25	4119.28	1.11928	9.41325e-18
AET4Gv20034100	281.759	7.02076	5.30917	9.46557e-18
AET3Gv20283800	43425.5	16218.4	1.42087	1.08598e-17
AET5Gv21057000	3002.45	1130.21	1.40921	1.10052e-17
AET3Gv20563200	153.63	7.34739	4.36761	1.13399e-17
AET2Gv20202900	401.852	77.9653	2.36369	1.21114e-17
AET5Gv21106000	205.903	34.2387	2.59147	1.23455e-17
AET1Gv20973200	1769.6	643.103	1.46012	1.25201e-17
AET5Gv20239300	3546.16	618.665	2.51886	1.32665e-17
AET1Gv20592000	2941.34	946.254	1.6356	1.40188e-17
AET3Gv20345000	43571.2	12913.6	1.75447	1.44612e-17
AET3Gv20563400	140.816	6.71089	4.3718	1.52748e-17
AET3Gv20654200	910.544	451.991	1.0091	1.71804e-17
AET2Gv21011300	2698.83	1134.78	1.24927	1.77841e-17
AET1Gv20674800	10395	4481.12	1.21395	1.77854e-17
AET4Gv20057800	248.193	18.764	3.71766	2.00444e-17
AET5Gv20549500	166.925	39.7319	2.07535	2.29979e-17
AET2Gv20232800	774.711	386.804	1.00403	2.37299e-17
AET4Gv20740200	422.211	54.2701	2.95958	2.90621e-17
AET6Gv20498700	845.611	365.141	1.21119	3.04028e-17
AET1Gv20186900	4956.88	1691.56	1.55067	3.0445e-17
AET2Gv20969600	511.267	206.363	1.30577	3.16347e-17
AET6Gv20794500	173.757	26.708	2.70698	3.19418e-17
AET5Gv21047600	165.645	48.4722	1.76924	3.38503e-17
AET6Gv20880100	1092.4	491.31	1.15276	3.4831e-17
AET6Gv20344800	979.271	6.86225	7.15535	3.52571e-17
AET3Gv20621400	3063.93	1371.25	1.15922	3.64873e-17
AET1Gv20883700	827.57	36.4233	4.50606	3.71019e-17
AET5Gv21086400	31524.2	9306.59	1.76011	3.73252e-17
AET5Gv20110100	457.067	154.935	1.56431	3.74607e-17
AET5Gv20322400	2343.29	877.847	1.41566	3.87977e-17
AET5Gv20842400	128.036	26.5386	2.27351	3.9103e-17
AET5Gv20569100	284.206	109.121	1.38549	3.95634e-17
AET1Gv20678300	1500.34	238.36	2.65453	4.04866e-17
AET6Gv20650000	6625.01	3269.29	1.01903	4.31713e-17
AET7Gv20811600	443.663	166.695	1.41041	4.81389e-17
AET3Gv20047800	2877.79	1213.09	1.24565	5.06441e-17
AET1Gv20307700	1176.18	345.275	1.76693	5.53892e-17
AET5Gv20383300	444.048	101.235	2.13006	5.70817e-17
AET1Gv20617500	222.487	11.2536	4.29619	6.35921e-17
AET3Gv20764700	1342.83	263.056	2.35143	6.5059e-17
AET3Gv20709700	1896.01	107.376	4.14133	7.44036e-17
AET2Gv20722100	1383.45	201.818	2.77753	7.69568e-17
AET1Gv20381300	242.068	63.8546	1.92498	7.79871e-17
AET7Gv20025000	646.428	45.0158	3.84533	8.40447e-17
AET1Gv20903200	6520	2526.35	1.36756	8.62718e-17
AET1Gv20553200	921.221	406.35	1.18201	9.3448e-17
AET1Gv20725300	780.83	264.855	1.56005	9.7625e-17
AET7Gv20515000	131.052	21.0789	2.64243	1.07991e-16
AET2Gv20687000	373.446	54.0845	2.78373	1.0819e-16
AET5Gv20894500	721.493	154.513	2.22358	1.08324e-16
AET2Gv20612700	120.95	14.4842	3.06298	1.11784e-16
AET6Gv20659700	3480.49	1480.37	1.23372	1.12077e-16
AET7Gv20679200	213.49	5.74777	5.1939	1.15607e-16
AET6Gv20025600	4118.98	1826.98	1.17226	1.16356e-16
AET4Gv20636100	1448.44	626.039	1.20985	1.17026e-16
AET4Gv20023700	4409.7	1465.03	1.58972	1.17129e-16
AET1Gv20703200	47319.8	8036.47	2.55779	1.25831e-16
AET3Gv20383000	1354.25	644.882	1.06996	1.28171e-16
AET1Gv20590600	262.348	1.58035	7.33492	1.33992e-16
AET0Gv20057300	453.71	104.294	2.12272	1.38728e-16
AET4Gv20625500	4090.45	784.994	2.38135	1.41157e-16
AET6Gv20078000	197.097	3.65795	5.76096	1.46598e-16
AET2Gv21160700	595.82	143.111	2.05773	1.61885e-16
AET6Gv20864100	21296.9	4766.67	2.15955	1.64222e-16
AET5Gv20344000	2655.99	1306.01	1.02342	1.86705e-16
AET4Gv20812500	419.352	50.9206	3.03966	2.05521e-16
AET6Gv20867800	28629.1	10413.9	1.45894	2.08749e-16
AET3Gv20605400	989.874	455.695	1.11761	2.10717e-16
AET6Gv20652800	3045.03	1317.98	1.2079	2.14262e-16
AET5Gv20380700	16217.2	7493.48	1.11371	2.40843e-16
AET7Gv20823400	226.175	42.064	2.43211	2.4178e-16
AET1Gv20730900	2045.75	733.404	1.47958	2.42017e-16
AET4Gv20081400	1684.46	809.383	1.05646	2.50129e-16
AET3Gv20972700	4592.16	2246.65	1.03108	2.60985e-16
AET7Gv21087500	431.852	124.215	1.79775	2.63299e-16
AET4Gv20157200	1041.31	360.665	1.53115	2.77268e-16
AET5Gv21178200	2941.05	1294.73	1.18329	2.7867e-16
AET4Gv20485800	819.349	55.365	3.88783	2.81074e-16
AET6Gv20854500	24617.1	4103.36	2.58475	2.84213e-16
AET7Gv20557200	1134.66	523.644	1.11391	2.95163e-16
AET3Gv20861200	1101.91	350.116	1.65372	2.99469e-16
AET2Gv21170400	515.575	13.4268	5.25338	3.13624e-16
AET3Gv20632100	1663.26	501.406	1.72948	3.13624e-16
AET5Gv20248800	4099.91	1555.45	1.39835	3.22483e-16
AET6Gv20295000	8181.89	3621.27	1.17564	3.25403e-16
AET2Gv21288000	4211.97	1436.95	1.5511	3.2565e-16
AET7Gv21209800	4292.74	906.839	2.24279	3.28161e-16
AET6Gv20865700	57387.1	8323.76	2.78541	3.61552e-16
AET3Gv20774300	1817.6	548.501	1.72725	3.77911e-16
AET5Gv20414500	3326.33	1639.43	1.02	3.88708e-16
AET2Gv21195700	179.183	10.7621	4.05442	4.0105e-16
AET6Gv20381600	4058.65	1887.78	1.10367	4.01544e-16
AET2Gv20639900	1936.8	426.6	2.18239	4.02379e-16
AET1Gv20456700	658.41	275.848	1.25275	4.6016e-16
AET4Gv20743700	16754.1	7254.47	1.20745	4.72455e-16
AET2Gv20604600	1380.97	689.467	1.00075	4.74778e-16
AET5Gv20894400	12525.5	5148.77	1.28249	4.76856e-16
AET3Gv20721300	452.131	147.641	1.61422	4.844e-16
AET6Gv20608300	2556.23	1019.68	1.32504	5.00596e-16
AET6Gv20844400	145.008	9.51473	3.93129	5.05574e-16
AET6Gv20605500	19728.9	9330.93	1.08008	5.06949e-16
AET7Gv20728300	4379.9	1968.99	1.15288	5.32972e-16
AET6Gv20871600	762.717	64.3526	3.5673	5.5091e-16
AET3Gv20273000	4198.03	1446.83	1.53686	5.75426e-16
AET5Gv20401600	1295.93	484.377	1.41876	5.87268e-16
AET7Gv20278900	2565.85	1145.06	1.16388	6.08205e-16
AET5Gv20700700	1400.26	664.331	1.07399	6.08609e-16
AET4Gv20467500	3316.7	1285.34	1.36758	6.46691e-16
AET5Gv20931400	73130.4	30717.7	1.25138	6.49462e-16
AET3Gv20572400	803.876	321.037	1.32442	6.91275e-16
AET4Gv20759200	14980.2	6401.06	1.22679	7.1486e-16
AET5Gv21227100	1411.52	341.504	2.04661	7.70496e-16
AET3Gv20203200	15348.2	1795.86	3.09527	8.65813e-16
AET7Gv21130200	1118.16	459.448	1.28314	9.04336e-16
AET7Gv20462700	1169.03	177.729	2.7179	9.25475e-16
AET7Gv20905200	722.969	262.942	1.46073	9.65583e-16
AET5Gv21066200	225.345	31.286	2.84754	9.74442e-16
AET6Gv20108700	68.8668	6.94441	3.32178	1.0217e-15
AET1Gv20523900	94.3286	6.98548	3.76734	1.03154e-15
AET1Gv20736600	210.996	44.3022	2.25282	1.16773e-15
AET1Gv20470500	711.866	206.617	1.78594	1.22226e-15
AET3Gv20773400	457.297	185.215	1.30201	1.2246e-15
AET1Gv20484800	916.325	78.8165	3.53855	1.24619e-15
AET5Gv21224100	62569.4	21000	1.57506	1.28456e-15
AET6Gv20880000	22785.3	8012.03	1.50779	1.28702e-15
AET5Gv20626900	489.028	149.899	1.70496	1.29635e-15
AET4Gv20222600	3192.61	473.251	2.75378	1.31957e-15
AET1Gv20289800	7396.86	2389.16	1.63022	1.32253e-15
AET7Gv20759900	1059.67	485.773	1.12293	1.33779e-15
AET7Gv20160600	10624	3021.42	1.81402	1.4078e-15
AET5Gv20431700	430.879	82.1452	2.38983	1.44933e-15
AET5Gv20378300	383.138	179.652	1.08949	1.61941e-15
AET1Gv20247700	131.003	18.549	2.81803	1.71306e-15
AET6Gv20276200	1492.61	709.426	1.07386	1.97865e-15
AET2Gv20772400	1723.08	842.325	1.03265	1.99594e-15
AET3Gv20580400	3824.55	1194.18	1.67904	2.04199e-15
AET6Gv20201000	65.4389	6.35531	3.38197	2.11362e-15
AET5Gv21079600	1836.69	717.869	1.35547	2.16332e-15
AET5Gv21106400	169.378	12.823	3.72496	2.19559e-15
AET7Gv20216300	1547.93	465.228	1.73378	2.37038e-15
AET4Gv20132600	498.978	7.21194	6.11166	2.57675e-15
AET2Gv20354800	31017.5	9504.7	1.70632	2.64248e-15
AET5Gv20874400	1839.09	779.458	1.23751	2.6762e-15
AET6Gv20471600	335.025	101.6	1.72317	2.77577e-15
AET2Gv21087000	5915.63	2303.66	1.36022	2.85368e-15
AET2Gv21054100	2928.61	1310.25	1.16088	2.93468e-15
AET6Gv20301400	1259.95	550.3	1.19458	3.13573e-15
AET3Gv20721000	1913.87	798.568	1.26003	3.15486e-15
AET3Gv20802200	573.862	39.0712	3.87508	3.34576e-15
AET2Gv20757100	9396.13	3788.54	1.31024	3.42412e-15
AET5Gv20517200	104685	21337.9	2.29456	3.70543e-15
AET3Gv20507300	613.66	258.555	1.24697	3.72694e-15
AET6Gv20178200	1846.6	668.411	1.46568	3.80931e-15
AET1Gv20922300	5944.01	871.855	2.76923	4.21872e-15
AET5Gv20504900	104.2	8.25848	3.65706	4.27754e-15
AET6Gv20022200	775.491	334.65	1.21385	4.83434e-15
AET3Gv20710700	2070.18	907.931	1.18905	5.00069e-15
AET1Gv20687700	1994.56	938.208	1.08766	5.15592e-15
AET1Gv20625600	149.785	13.2901	3.49069	5.16467e-15
AET3Gv20981900	3282.82	1174.43	1.48315	5.21142e-15
AET2Gv20639800	740.989	166.342	2.15473	5.43856e-15
AET4Gv20743500	19841.5	5851.63	1.76152	5.43893e-15
AET3Gv20415800	6706.86	1854.39	1.85439	5.82729e-15
AET1Gv20139100	3136.45	1295.44	1.27516	6.01594e-15
AET5Gv20216700	1182.08	541.4	1.12695	6.06836e-15
AET3Gv20864800	155.672	8.53434	4.21414	6.11386e-15
AET4Gv20154600	1531.58	493.762	1.63373	6.13603e-15
AET4Gv20718700	20458.9	7224.57	1.50174	6.44051e-15
AET5Gv20218100	2522.82	710.697	1.82793	6.85803e-15
AET2Gv20381800	1504.22	107.454	3.80823	7.09621e-15
AET6Gv20380800	641.699	178.22	1.8487	7.09621e-15
AET7Gv20517200	284.387	38.532	2.87876	7.09621e-15
AET2Gv21238800	56370.5	11490.7	2.29444	7.16411e-15
AET6Gv20945100	672.298	261.031	1.36456	7.39578e-15
AET1Gv20982200	103.2	1.58035	5.98105	8.05861e-15
AET7Gv20939500	2432.08	1186.64	1.03443	8.11057e-15
AET3Gv20622700	563.349	59.1972	3.24967	8.8278e-15
AET7Gv20974900	416.73	157.368	1.40406	8.95486e-15
AET3Gv20222300	2043.64	1020.23	1.0028	9.24105e-15
AET0Gv20035900	2555.33	1065.35	1.26268	9.24135e-15
AET4Gv20583500	112.572	6.88152	4.02919	9.25653e-15
AET1Gv21044100	557.943	231.789	1.26853	9.90537e-15
AET2Gv20640000	276.541	60.5925	2.18657	1.04586e-14
AET1Gv20899100	2930.72	1160.72	1.33563	1.07034e-14
AET3Gv20779000	933.436	312.808	1.57689	1.1172e-14
AET2Gv20156600	4345.6	1075.29	2.01518	1.14299e-14
AET7Gv20236800	1818.55	544.459	1.7394	1.18491e-14
AET3Gv20912500	8060.96	1122.96	2.84355	1.26325e-14
AET7Gv21229700	640.589	304.827	1.06993	1.31097e-14
AET5Gv20873500	12935.2	5747.9	1.17031	1.34583e-14
AET4Gv20097000	2525.13	1179.2	1.09865	1.38171e-14
AET5Gv20100700	5030.23	1734.48	1.53588	1.46624e-14
AET4Gv20686300	7654.61	2488.13	1.62124	1.50306e-14
AET3Gv20791300	837.165	127.582	2.71437	1.57054e-14
AET2Gv20327100	1138.13	366.902	1.6327	1.68074e-14
AET5Gv21076600	490.669	151.066	1.69756	1.89848e-14
AET2Gv21209600	743.714	334.52	1.15185	1.90226e-14
AET4Gv20055700	1650.44	768.716	1.10281	1.91862e-14
AET2Gv21275600	157.536	34.5858	2.19411	2.08163e-14
AET3Gv20140200	1033.2	463.821	1.15404	2.36472e-14
AET3Gv20936800	989.367	440.229	1.1682	2.43193e-14
AET2Gv20404100	1515.58	733.17	1.04788	2.43716e-14
AET4Gv20252000	7959.07	3480.09	1.19327	2.44354e-14
AET6Gv20898000	1341.4	462.479	1.53661	2.4584e-14
AET5Gv20834900	291.437	64.3959	2.17445	2.5597e-14
AET4Gv20081300	588.272	78.0632	2.91366	2.64482e-14
AET3Gv20749300	455.211	66.559	2.77284	2.66921e-14
AET1Gv20247900	449.133	70.9759	2.66168	2.76558e-14
AET7Gv21256400	1711.76	810.527	1.07735	2.87844e-14
AET2Gv20081300	1858.61	895.532	1.05233	2.93065e-14
AET7Gv20462300	116.736	3.98837	4.8829	2.9766e-14
AET4Gv20257000	919.573	377.973	1.28131	3.22339e-14
AET5Gv20926300	321.822	115.336	1.47568	3.4012e-14
AET3Gv20415900	7997.23	3504.9	1.18982	3.4135e-14
AET6Gv20920000	5725.6	2744	1.06096	3.43443e-14
AET2Gv21031900	6975.99	3002.79	1.21609	3.45524e-14
AET7Gv21247300	651.325	252.604	1.3665	3.56405e-14
AET1Gv20470400	7051.95	2509.26	1.49087	3.72554e-14
AET2Gv20354500	1718.61	491.713	1.80428	3.78613e-14
AET6Gv20299500	524.207	190.861	1.46118	3.87387e-14
AET5Gv20827800	6447.68	923.227	2.80395	4.4709e-14
AET7Gv20347400	27903.6	9384.3	1.57211	4.74033e-14
AET0Gv20071300	3875.66	1409.49	1.45939	4.94463e-14
AET2Gv20202600	4520.11	1684.33	1.42389	4.96011e-14
AET5Gv20285000	692.801	295.955	1.22554	5.12567e-14
AET7Gv21268300	1047.21	451.4	1.21524	5.13636e-14
AET7Gv21102600	976.534	405.247	1.26991	5.26167e-14
AET2Gv20386200	122.614	14.7736	3.04842	5.32909e-14
AET2Gv20433800	163.219	26.8992	2.60716	5.41099e-14
AET2Gv20586000	1470.8	12.8977	6.82574	5.52563e-14
AET7Gv21236300	3211.27	974.887	1.71944	5.66319e-14
AET4Gv20203200	8594.03	3835.09	1.16386	5.67746e-14
AET6Gv20090900	6012.8	2531.35	1.24806	6.32213e-14
AET7Gv20657900	3359.57	651.254	2.36695	6.33415e-14
AET3Gv20155800	1232.19	612.999	1.00699	6.55803e-14
AET3Gv20534200	177.403	27.5266	2.6803	6.81999e-14
AET5Gv20594200	1648.87	403.287	2.03182	7.03383e-14
AET3Gv20918600	63.6252	5.03617	3.68987	7.12515e-14
AET7Gv20886200	472.852	129.173	1.87502	7.12784e-14
AET3Gv20849300	8700.39	3413.98	1.34949	7.33192e-14
AET4Gv20269300	3808.71	1468.33	1.37503	7.64086e-14
AET2Gv20347500	2464.84	1002.47	1.29762	7.65365e-14
AET2Gv20635300	2110.82	827.806	1.34949	7.81494e-14
AET3Gv20321100	474.106	175.086	1.4385	7.95856e-14
AET2Gv20554400	5499.39	2632.38	1.06251	7.96575e-14
AET3Gv20861300	428.924	140.888	1.60432	8.38824e-14
AET4Gv20064400	240.036	22.4681	3.4177	8.78165e-14
AET7Gv20792400	80.499	8.13272	3.30229	1.02069e-13
AET4Gv20836800	213.169	64.6676	1.71898	1.02708e-13
AET2Gv20645100	785.326	342.312	1.19717	1.03893e-13
AET2Gv20590500	1515.19	619.529	1.28873	1.08328e-13
AET5Gv20626400	6078.58	2400.25	1.34038	1.08807e-13
AET6Gv20791100	941.145	227.909	2.0477	1.09018e-13
AET5Gv20968000	651.09	241.007	1.43305	1.11678e-13
AET3Gv20766500	307.341	152.363	1.0091	1.11684e-13
AET1Gv20942800	1894.44	402.156	2.23592	1.12095e-13
AET2Gv21261600	451.211	149.383	1.59333	1.2369e-13
AET5Gv20903000	1424.65	604.164	1.23661	1.2627e-13
AET4Gv20249600	316.7	134.253	1.24149	1.28221e-13
AET7Gv20431200	840.407	344.684	1.28772	1.39948e-13
AET6Gv20699500	2070.26	536.759	1.94725	1.44952e-13
AET1Gv20927100	167.35	21.2547	2.97013	1.5168e-13
AET7Gv20625100	151.815	29.9387	2.33715	1.56424e-13
AET3Gv20346000	9263.14	1844.72	2.32798	1.61876e-13
AET2Gv20301300	3525.01	1382.04	1.35055	1.64727e-13
AET6Gv20971500	4189.04	1966.74	1.09037	1.68281e-13
AET3Gv20811000	1012.51	318.138	1.66844	1.71688e-13
AET7Gv20280100	113.219	1.273	6.43531	1.78093e-13
AET4Gv20658300	1522.33	458.215	1.73188	1.7843e-13
AET4Gv20025000	7557.95	3394.87	1.15446	1.82423e-13
AET7Gv21000000	198.693	87.373	1.18588	1.842e-13
AET4Gv20621800	1995.2	811.295	1.29885	2.0115e-13
AET3Gv20514600	956.849	414.463	1.20518	2.02311e-13
AET4Gv20696000	1785.75	562.336	1.66612	2.02311e-13
AET3Gv20553600	4027.94	1803.88	1.15874	2.03355e-13
AET4Gv20123300	1623.47	642.073	1.33886	2.08021e-13
AET6Gv20635500	1364.82	662.965	1.04103	2.15888e-13
AET2Gv20294300	988.757	489.042	1.01602	2.15921e-13
AET3Gv20783800	830.396	191.152	2.1169	2.17859e-13
AET4Gv20852800	862.277	286.23	1.58953	2.30088e-13
AET2Gv20748400	1094.05	388.128	1.49373	2.31187e-13
AET7Gv20377300	1469.08	580.165	1.34063	2.51224e-13
AET1Gv20988700	388.441	103.949	1.90092	2.56395e-13
AET5Gv21077700	499.816	228.069	1.13305	2.62938e-13
AET4Gv20272700	4190.62	2090.93	1.00272	2.92994e-13
AET1Gv20195000	5649.23	2257.67	1.32283	3.0889e-13
AET3Gv20141500	23185.3	6911.63	1.74603	3.17648e-13
AET1Gv20826600	1334.89	320.884	2.05611	3.17772e-13
AET7Gv20891500	542.488	238.257	1.18439	3.29378e-13
AET5Gv20017300	15916.4	4454.04	1.83737	3.37818e-13
AET4Gv20307600	2164.37	642.386	1.75202	3.70613e-13
AET1Gv20623200	633.46	108.215	2.54891	3.73521e-13
AET1Gv20764700	3174.82	1526.59	1.0558	3.73594e-13
AET3Gv20834400	1487.67	361.333	2.04195	3.89958e-13
AET1Gv20280300	866.635	380.866	1.18545	3.95687e-13
AET3Gv21117600	190.945	60.4642	1.65941	4.06621e-13
AET5Gv20737600	99.981	16.8474	2.58043	4.2118e-13
AET3Gv20893400	237.008	64.5246	1.87661	4.23536e-13
AET2Gv20722800	274.741	35.417	2.94941	4.48581e-13
AET7Gv20761400	2360.37	741.991	1.6695	4.55804e-13
AET6Gv20678100	909.6	411.311	1.1455	5.01252e-13
AET3Gv21210700	845.364	74.5115	3.50298	5.03213e-13
AET3Gv20867400	64.1273	4.97076	3.69718	5.40799e-13
AET2Gv20670700	143.247	16.465	3.10955	5.42348e-13
AET5Gv21189300	610.234	267.468	1.18914	5.75943e-13
AET0Gv20154300	2791.27	970.516	1.52347	5.76116e-13
AET2Gv20065900	2768.51	1303.72	1.0866	5.91363e-13
AET6Gv20623700	3005.98	1487.91	1.01414	5.94695e-13
AET5Gv21075800	2545.05	1083.08	1.23259	6.0904e-13
AET7Gv20647700	181.563	2.01599	6.51253	6.38674e-13
AET2Gv20897700	9469.07	2147.27	2.1406	7.11704e-13
AET2Gv21001800	89.4575	4.27391	4.38844	7.21571e-13
AET4Gv20217800	126.6	1.64576	6.26578	7.31885e-13
AET2Gv20356300	977.675	346.208	1.49604	7.44341e-13
AET6Gv20941400	93.7735	0	9.01477	7.54462e-13
AET0Gv20025700	523.312	136.412	1.93893	7.92789e-13
AET3Gv21057900	76.8173	11.0695	2.79271	8.17012e-13
AET4Gv20310800	1227.86	418.711	1.55257	8.25041e-13
AET0Gv20006700	429.237	114.375	1.90943	9.52725e-13
AET6Gv20385300	220.199	43.8574	2.33067	9.93267e-13
AET2Gv20831800	366.787	63.8259	2.52346	1.00029e-12
AET5Gv20419700	498.454	102.48	2.27992	1.02382e-12
AET7Gv20667200	193.649	39.5567	2.28139	1.04579e-12
AET2Gv20397600	683.542	94.5637	2.85377	1.05419e-12
AET3Gv20568700	120.547	8.65304	3.8084	1.0582e-12
AET5Gv20541200	630.114	294.758	1.09521	1.1041e-12
AET4Gv20464700	304.472	111.867	1.43914	1.13797e-12
AET2Gv21172800	164.751	39.4322	2.05254	1.14531e-12
AET7Gv20156500	1278.17	630.085	1.01931	1.14843e-12
AET2Gv21085200	2623.66	564.155	2.21718	1.16078e-12
AET4Gv20455300	334.029	8.88203	5.23463	1.20642e-12
AET1Gv20260500	886.939	250.779	1.82235	1.23193e-12
AET1Gv20731300	431.804	109.109	1.98426	1.32217e-12
AET3Gv20311400	13228	5431.15	1.28414	1.35641e-12
AET7Gv20812000	1736.59	807.275	1.1047	1.42577e-12
AET5Gv21229300	503.591	186.184	1.43424	1.43014e-12
AET7Gv20966500	454.306	121.899	1.89656	1.46515e-12
AET2Gv20583800	162.061	35.9167	2.17904	1.4781e-12
AET0Gv20104000	196.546	46.6608	2.07863	1.57477e-12
AET1Gv20113100	92.92	3.55272	4.69196	1.61085e-12
AET6Gv20458400	1448.86	397.169	1.86672	1.62942e-12
AET3Gv20743400	5111.21	2058.74	1.31165	1.68893e-12
AET5Gv20821200	1828.48	749.192	1.28694	1.73522e-12
AET3Gv20912000	2311.21	576.291	2.00333	1.78152e-12
AET3Gv20937100	101.881	1.04907	6.68242	1.78583e-12
AET1Gv20540200	282.164	126.281	1.16043	1.83441e-12
AET2Gv20038800	885.922	438.144	1.01626	1.87763e-12
AET6Gv20758800	309.116	111.846	1.46594	1.90756e-12
AET4Gv20650800	210.312	22.1927	3.23944	1.92875e-12
AET7Gv20150300	281.449	20.2936	3.79428	1.95603e-12
AET2Gv20441900	532.864	214.759	1.31002	2.03765e-12
AET7Gv20098400	4436.02	1195.46	1.89171	2.0491e-12
AET3Gv20367400	281.017	125.763	1.16465	2.05161e-12
AET4Gv20210400	42216.2	14929.3	1.49962	2.22038e-12
AET7Gv20621700	15617.4	6681.71	1.22473	2.24049e-12
AET6Gv20595600	436.349	166.274	1.3908	2.27136e-12
AET1Gv20177700	238.994	62.1774	1.94406	2.2748e-12
AET6Gv20992300	3302.25	1638.7	1.01108	2.32934e-12
AET6Gv20864900	19151.6	593.019	5.01326	2.3411e-12
AET7Gv20319600	407.737	84.5026	2.26985	2.34978e-12
AET5Gv20495900	994.788	491.524	1.01709	2.43458e-12
AET1Gv20203100	1768.01	834.553	1.08222	2.45636e-12
AET7Gv20908600	211.141	56.3525	1.90955	2.48905e-12
AET4Gv20093500	1203.26	404.035	1.57416	2.63336e-12
AET5Gv20005900	1553.39	758.583	1.03269	2.7642e-12
AET4Gv20069000	2346.22	1012.82	1.2123	2.81959e-12
AET3Gv20817600	43632.5	8084.39	2.43216	2.85307e-12
AET5Gv20820100	672.609	20.0136	5.07364	2.88442e-12
AET5Gv20914700	314.433	38.63	3.02471	3.03589e-12
AET1Gv20649700	592.895	168.644	1.81507	3.0727e-12
AET4Gv20765700	159.863	35.8949	2.16058	3.11202e-12
AET5Gv20377900	4467.25	1514.1	1.56075	3.17149e-12
AET3Gv20505000	583.316	289.309	1.00871	3.41146e-12
AET4Gv20021300	37193.2	13166.7	1.49813	3.43301e-12
AET3Gv20350100	2351.5	763.849	1.62139	3.49317e-12
AET7Gv20774100	1719.72	787.87	1.12499	3.71005e-12
AET3Gv20566300	1128.73	372.336	1.59881	3.75167e-12
AET2Gv21001700	2484.77	1106.83	1.16653	3.83894e-12
AET3Gv20429900	268.355	50.3125	2.41403	3.87188e-12
AET4Gv20803700	1484.55	727.602	1.02938	3.8865e-12
AET4Gv20090200	1937.57	535.98	1.85342	3.9078e-12
AET1Gv20878400	6870.59	2420.79	1.50482	3.98575e-12
AET6Gv20381100	97.0334	6.68067	3.8706	4.05921e-12
AET3Gv20731300	217.406	30.2063	2.84426	4.80907e-12
AET5Gv20741000	74090.2	14971.4	2.30707	4.83553e-12
AET7Gv21174900	594.337	291.299	1.0262	5.05932e-12
AET3Gv20162100	10235.5	4406.31	1.21576	5.29844e-12
AET1Gv20618500	12547.3	4374.61	1.52002	5.41125e-12
AET7Gv20501000	235.703	90.6086	1.38331	5.42067e-12
AET2Gv20831900	597.161	271.55	1.13611	5.60194e-12
AET1Gv20363000	60.1693	7.23121	3.0678	5.66052e-12
AET5Gv20736500	2220.05	400.304	2.47115	5.6777e-12
AET4Gv20023500	1518.29	483.666	1.64993	6.15753e-12
AET6Gv20414500	331.836	159.034	1.06171	6.1967e-12
AET3Gv20933500	2482.34	726.134	1.77299	6.28303e-12
AET1Gv20984400	65.05	6.18088	3.39511	6.52504e-12
AET1Gv20202400	17190.4	8342.01	1.04302	6.76812e-12
AET3Gv20522700	220.668	38.0237	2.54151	6.92759e-12
AET4Gv20044200	123.049	40.1034	1.61711	6.92759e-12
AET3Gv20767800	288.753	113.64	1.34164	7.60147e-12
AET6Gv20247500	718.851	280.77	1.35578	7.63077e-12
AET3Gv20635400	862.585	376.544	1.19536	7.82205e-12
AET5Gv20227400	109.74	17.7514	2.62698	7.95461e-12
AET7Gv20889300	1698.81	701.494	1.27571	8.16472e-12
AET5Gv21058800	449.147	191.187	1.23064	8.38974e-12
AET1Gv20815100	1701.71	482.884	1.81764	8.43292e-12
AET1Gv20642300	1297.87	515.914	1.32967	8.85392e-12
AET5Gv20459700	9138.1	3631.19	1.33144	9.61807e-12
AET0Gv20144000	668.353	53.755	3.63659	9.77739e-12
AET5Gv20622600	501.745	186.782	1.42737	1.03052e-11
AET4Gv20811000	2591.18	41.5425	5.96162	1.03977e-11
AET4Gv20165000	244.056	76.8569	1.67245	1.06765e-11
AET5Gv20942300	388.791	64.7913	2.584	1.0888e-11
AET7Gv21349800	605.122	204.499	1.56599	1.10575e-11
AET1Gv20305700	136.334	43.8121	1.63362	1.1144e-11
AET0Gv20134400	764.777	250.46	1.61095	1.15962e-11
AET2Gv21051600	505.657	1.31408	8.58961	1.18257e-11
AET6Gv20352200	6709.57	2949.04	1.18611	1.192e-11
AET2Gv20471900	85.513	8.19686	3.38617	1.24363e-11
AET7Gv20520400	2329.78	67.8528	5.10237	1.27838e-11
AET6Gv20838800	4970.91	1591.69	1.64291	1.3076e-11
AET6Gv20671000	113.249	19.5737	2.53389	1.37481e-11
AET5Gv20662700	3478.95	1628	1.09545	1.45261e-11
AET3Gv20726400	1240.64	604.878	1.03712	1.47219e-11
AET2Gv21071300	487.354	191.625	1.34706	1.51755e-11
AET3Gv20960100	251.227	32.2826	2.9586	1.51908e-11
AET0Gv20104400	125.936	43.0607	1.54873	1.57788e-11
AET1Gv20796300	407.268	45.3408	3.16718	1.59372e-11
AET4Gv20562500	392.111	110.053	1.83108	1.65743e-11
AET7Gv20482200	695.1	269.259	1.3687	1.67782e-11
AET6Gv20254200	126.746	36.3222	1.79383	1.69617e-11
AET1Gv20727500	72.1723	2.9355	4.61095	1.73086e-11
AET4Gv20140700	830.35	378.027	1.13532	1.83529e-11
AET1Gv20788000	188.85	28.2696	2.7334	1.90018e-11
AET1Gv20605900	70.9802	4.29698	4.05964	2.01279e-11
AET3Gv20660000	1217.25	572.653	1.08912	2.02912e-11
AET0Gv20021900	1721.4	857.934	1.00339	2.0426e-11
AET7Gv20249000	1292.54	587.8	1.13637	2.12582e-11
AET4Gv20575700	1143.05	308.386	1.88967	2.20621e-11
AET4Gv20816200	1560.11	509.315	1.61598	2.27777e-11
AET2Gv20724800	452.724	156.548	1.53082	2.33412e-11
AET1Gv20904100	329.893	150.415	1.13547	2.47071e-11
AET5Gv20412900	361.812	42.1039	3.10203	2.49862e-11
AET6Gv20719700	2862.65	1283.51	1.15695	2.50842e-11
AET5Gv20631600	1836.36	605.419	1.60014	2.54195e-11
AET6Gv20045100	866.431	418.061	1.05353	2.62093e-11
AET4Gv20541000	330.707	118.336	1.4773	2.66186e-11
AET3Gv20601300	292.657	58.2318	2.32932	3.21899e-11
AET3Gv20633900	262.965	128.178	1.03783	3.23778e-11
AET1Gv20128100	477.814	98.8408	2.27501	3.26255e-11
AET7Gv20645600	1833.65	811.817	1.17523	3.357e-11
AET2Gv20623100	398.18	5.04838	6.28547	3.61737e-11
AET3Gv20752400	205.626	47.4751	2.10985	3.82404e-11
AET2Gv20378800	776.212	175.545	2.14505	3.8962e-11
AET2Gv20635600	5092.45	1919.75	1.40714	4.0039e-11
AET4Gv20810600	153.016	60.4662	1.34955	4.07745e-11
AET7Gv20673900	8863.89	3961.02	1.1619	4.38725e-11
AET4Gv20256000	3178	415.044	2.93671	4.44165e-11
AET6Gv20931300	104.061	16.5766	2.64879	4.55805e-11
AET6Gv20901100	386.454	130.338	1.56566	4.75518e-11
AET1Gv20595000	2261.64	803.426	1.49336	5.19231e-11
AET2Gv21108200	576.456	108.117	2.41244	5.39568e-11
AET6Gv20734900	186.399	17.1456	3.44249	5.61514e-11
AET5Gv20041700	1559.73	733.961	1.08809	5.69849e-11
AET3Gv20206600	65.1309	6.5331	3.31749	5.69958e-11
AET2Gv20151300	165.375	40.2329	2.04234	5.76249e-11
AET6Gv20364300	25174.2	7503.47	1.74627	5.91921e-11
AET6Gv20783900	74.9891	2.95983	4.66964	5.98787e-11
AET6Gv20437900	4932.89	1761.77	1.4855	6.04423e-11
AET3Gv20336800	376.331	175.12	1.10347	6.09062e-11
AET5Gv20199500	82.2376	6.59851	3.64625	6.21244e-11
AET0Gv20047000	271.21	83.7674	1.69577	6.65186e-11
AET3Gv20548000	994.919	260.999	1.93024	6.81764e-11
AET1Gv20966500	53372.7	22792.6	1.2275	7.45344e-11
AET1Gv20671000	163.594	48.5485	1.74812	7.95545e-11
AET5Gv20357400	228.995	93.1279	1.2993	8.18759e-11
AET4Gv20150100	278.891	133.438	1.06407	8.32896e-11
AET7Gv20942600	26752.9	12655.2	1.07996	8.57208e-11
AET7Gv20848400	16072.1	982.021	4.03265	8.75472e-11
AET3Gv21191500	1524.37	674.528	1.17518	8.87955e-11
AET1Gv20152600	6300.47	3105.26	1.02056	8.91128e-11
AET6Gv20957500	2451.26	1206.15	1.02288	9.09944e-11
AET4Gv20534000	2597.53	958.628	1.43745	9.30604e-11
AET6Gv20777500	2062.02	152.672	3.75551	9.71549e-11
AET6Gv20745400	1064.96	404.192	1.39706	9.93254e-11
AET1Gv20470000	63.8165	8.72687	2.85662	1.0229e-10
AET6Gv20822700	3839.63	1450.82	1.40395	1.02991e-10
AET7Gv20107600	210.04	11.0329	4.26006	1.04895e-10
AET2Gv20650500	214.074	27.1064	2.9872	1.09827e-10
AET4Gv20354100	635.913	315.357	1.00914	1.10643e-10
AET2Gv20872600	534.359	161.708	1.72314	1.10787e-10
AET6Gv20306900	137.939	5.17541	4.72395	1.13631e-10
AET7Gv20566600	377.003	141.958	1.40541	1.22829e-10
AET2Gv20473100	116.466	13.9144	3.06828	1.24384e-10
AET1Gv20884000	223.369	52.5877	2.07874	1.25963e-10
AET6Gv20748800	251.072	34.5049	2.86929	1.35609e-10
AET2Gv20061100	199.248	78.7182	1.34379	1.39445e-10
AET2Gv20990700	176.904	58.8146	1.58641	1.42705e-10
AET4Gv20086300	1144.99	442.673	1.37177	1.47927e-10
AET1Gv20250500	968.683	358.185	1.4348	1.58695e-10
AET1Gv20598000	683.94	263.401	1.37538	1.60351e-10
AET1Gv20878900	4481.92	647.394	2.79136	1.62108e-10
AET3Gv21110100	1503.03	740.727	1.02103	1.65694e-10
AET6Gv20784900	458.886	223.961	1.03542	1.66212e-10
AET1Gv21046300	17359.4	5857.98	1.56716	1.97567e-10
AET4Gv20063900	298.543	29.9484	3.31472	2.01839e-10
AET6Gv20411100	1702.03	840.493	1.01654	2.15937e-10
AET5Gv20820400	526.621	43.0897	3.61242	2.17475e-10
AET0Gv20047500	194.022	61.6385	1.65603	2.17479e-10
AET2Gv20749100	4254.3	1636.69	1.37782	2.20751e-10
AET7Gv21137400	714.231	255.011	1.48452	2.23734e-10
AET3Gv20783100	375.037	64.1735	2.54839	2.24915e-10
AET5Gv20016300	75.6053	14.5035	2.38863	2.33787e-10
AET1Gv20552900	547.689	161.227	1.76539	2.35071e-10
AET2Gv20449100	383.118	141.4	1.4388	2.4635e-10
AET5Gv21092800	849.771	332.915	1.35407	2.48423e-10
AET3Gv20334000	461.844	163.998	1.49152	2.57219e-10
AET5Gv21145200	4573.86	2202.86	1.05375	2.74658e-10
AET5Gv20499200	1487.51	305.029	2.28587	2.77465e-10
AET5Gv20136600	519.495	94.7309	2.45267	2.9144e-10
AET5Gv20226900	338.851	138.728	1.29003	2.98525e-10
AET5Gv20593500	1328.82	589.704	1.17092	3.00881e-10
AET7Gv21328900	404.44	181.964	1.15386	3.03958e-10
AET6Gv20904100	1354.11	357.857	1.91927	3.1418e-10
AET7Gv20759100	2082.35	1023.46	1.02526	3.20668e-10
AET3Gv21099500	214.767	56.503	1.92572	3.26983e-10
AET1Gv20635400	663.704	325.009	1.03	3.28686e-10
AET7Gv20257500	165.785	23.8065	2.79945	3.29469e-10
AET0Gv20103600	71.8562	14.5253	2.31451	3.33533e-10
AET7Gv20753100	17713.1	4766.78	1.89369	3.42885e-10
AET7Gv20441800	3830.38	1094.46	1.80722	3.50308e-10
AET1Gv20820600	1609.25	618.471	1.3802	3.54591e-10
AET7Gv20514900	1775.84	497.892	1.83512	3.73054e-10
AET2Gv21134500	175.221	64.4071	1.44995	3.80079e-10
AET3Gv20248400	84.492	1.273	6.02197	3.80435e-10
AET2Gv20225500	191.288	6.92766	4.79006	4.01063e-10
AET6Gv20673600	501.701	242.186	1.0505	4.08203e-10
AET2Gv20624400	59.6866	3.5938	4.04808	4.20929e-10
AET6Gv20786700	2456.3	850.331	1.52989	4.89194e-10
AET5Gv20723600	46.1104	2.21684	4.34548	4.89809e-10
AET2Gv20209900	403.771	153.063	1.39915	5.33504e-10
AET1Gv21008600	4026.8	1358.18	1.5677	5.54976e-10
AET2Gv21208000	4017.02	1795.62	1.16128	5.62141e-10
AET1Gv21004600	887.24	415.222	1.09565	5.93449e-10
AET2Gv20736500	224.89	79.1313	1.50717	5.9393e-10
AET7Gv21208600	3992.59	1846.9	1.11181	5.95909e-10
AET2Gv20839200	198.161	57.4137	1.79134	6.18011e-10
AET2Gv21255900	280.302	128.651	1.12125	6.18011e-10
AET3Gv20671200	246.086	86.3541	1.50976	6.18011e-10
AET7Gv21264700	3408.8	1505.2	1.17877	6.33311e-10
AET3Gv20780500	744.447	110.22	2.75817	6.48319e-10
AET1Gv20161200	199.171	62.7915	1.66483	6.5713e-10
AET5Gv20387700	315.599	110.295	1.51247	6.63041e-10
AET2Gv21159800	10612.5	4761.33	1.15616	6.63784e-10
AET7Gv20454000	4477.23	377.793	3.56687	6.71882e-10
AET1Gv20802300	1292.69	570.272	1.18135	6.75101e-10
AET0Gv20079400	330.623	148.039	1.1609	6.76517e-10
AET2Gv20218200	846.701	139.889	2.5989	6.82919e-10
AET7Gv21298300	12683.8	4038.58	1.65103	7.00142e-10
AET1Gv20787700	20659.9	4952.59	2.06056	7.17577e-10
AET1Gv20162200	1151.89	410.648	1.488	7.20594e-10
AET3Gv20755700	2408.7	833.726	1.53119	7.30879e-10
AET2Gv20766400	211.844	84.2592	1.32953	7.60924e-10
AET2Gv20957400	2217.11	1008.3	1.13732	7.63598e-10
AET4Gv20681000	584.063	3.41475	7.43293	7.76937e-10
AET2Gv20313000	1579.65	358.774	2.13867	7.89328e-10
AET3Gv20240300	5769.29	2854.66	1.01487	8.14772e-10
AET7Gv20447900	792.263	304.624	1.3775	8.16705e-10
AET7Gv20601100	128.801	8.42659	3.94664	8.67293e-10
AET1Gv20677500	699.818	110.097	2.66552	8.70822e-10
AET7Gv21175500	1528.01	712.758	1.09935	8.74861e-10
AET0Gv20079300	1946.12	783.987	1.31212	8.84098e-10
AET7Gv20419300	446.884	200.743	1.15379	8.97482e-10
AET6Gv20238300	64.2641	10.8892	2.57186	9.36141e-10
AET3Gv20989700	57.2113	7.50001	2.92718	9.56288e-10
AET4Gv20717800	631.74	224.472	1.49267	9.63326e-10
AET1Gv20946900	2401.95	490.05	2.29291	1.02811e-09
AET2Gv21070700	64.1301	0	8.45915	1.0531e-09
AET1Gv20011200	865.424	381.895	1.18116	1.09326e-09
AET4Gv20556200	727.456	360.267	1.01334	1.13721e-09
AET3Gv20615200	980.063	308.919	1.66587	1.14443e-09
AET3Gv20330100	1040.56	471.42	1.14235	1.18438e-09
AET1Gv20749400	1127.6	516.963	1.12471	1.19779e-09
AET2Gv20309300	1128.55	546.426	1.04555	1.29506e-09
AET3Gv20554200	375.221	92.0384	2.0299	1.32787e-09
AET3Gv20783700	4152.41	378.487	3.45561	1.34687e-09
AET3Gv20427200	979.409	257.426	1.92744	1.38889e-09
AET5Gv21020900	195.995	43.1605	2.18726	1.39769e-09
AET7Gv21193700	624.688	306.066	1.02998	1.43224e-09
AET7Gv20166300	131.03	48.8231	1.423	1.43292e-09
AET2Gv20839600	51.813	5.4064	3.2914	1.43579e-09
AET1Gv20678200	272.785	38.5298	2.82799	1.48406e-09
AET3Gv20902400	257.408	119.973	1.10209	1.49739e-09
AET3Gv20937600	44.0679	0	7.92549	1.49747e-09
AET1Gv20484200	603.615	176.225	1.77677	1.50407e-09
AET3Gv20167900	226.56	83.3276	1.44538	1.52154e-09
AET6Gv20792800	3150.85	1127.03	1.48279	1.56428e-09
AET1Gv20596100	464.106	211.174	1.13801	1.64807e-09
AET3Gv20898900	85.5998	13.722	2.63603	1.70368e-09
AET2Gv20719200	911.038	348.601	1.38644	1.72876e-09
AET7Gv21078600	132.515	13.0071	3.34635	1.74289e-09
AET5Gv20164800	917.781	373.718	1.29518	1.84801e-09
AET4Gv20199200	2868.87	725.4	1.98333	1.9945e-09
AET2Gv21017500	630.391	152.497	2.04926	2.08072e-09
AET1Gv20294100	267.168	131.924	1.01701	2.14219e-09
AET2Gv20924900	322.235	146.895	1.13256	2.48804e-09
AET6Gv20708500	208.429	19.0152	3.45341	2.81243e-09
AET6Gv20415800	3081.55	1374.62	1.16409	2.82519e-09
AET6Gv20631000	1347.03	453.585	1.56921	2.83484e-09
AET6Gv20698400	2343.46	1091.7	1.1012	2.87734e-09
AET4Gv20825200	3905.85	1446.96	1.43273	2.90117e-09
AET2Gv20892800	1251.33	611.741	1.03241	2.91888e-09
AET7Gv20118900	638.762	90.3382	2.82433	2.93676e-09
AET7Gv20881700	90.7975	12.2032	2.90526	2.97353e-09
AET7Gv20477700	45.2262	0	7.9625	3.15385e-09
AET1Gv20231000	219.451	95.584	1.19796	3.19826e-09
AET1Gv20314100	85.792	20.642	2.04882	3.30279e-09
AET4Gv20700400	122.312	6.88152	4.14702	3.39199e-09
AET2Gv20893200	60.675	10.9302	2.48804	3.47165e-09
AET3Gv20677400	543.412	248.955	1.12652	3.51024e-09
AET7Gv21066500	53.355	7.34023	2.87449	3.6906e-09
AET4Gv20053000	116.776	17.4453	2.74867	3.69657e-09
AET6Gv20940500	149.372	51.0094	1.54071	3.71804e-09
AET1Gv20586400	124.611	27.2917	2.19568	4.00236e-09
AET3Gv20070100	2730.09	757.933	1.84876	4.12267e-09
AET1Gv20639700	1471.71	274.673	2.42217	4.2075e-09
AET6Gv20690200	228.767	69.2899	1.71887	4.36982e-09
AET1Gv20905500	132.31	38.3638	1.78687	4.72786e-09
AET0Gv20072100	44.9161	8.8539	2.34347	4.73499e-09
AET5Gv20327600	54.5322	0	20.5778	4.8327e-09
AET2Gv21057200	595.985	261.684	1.18737	5.13343e-09
AET5Gv20015900	87.4646	29.5626	1.56651	5.18305e-09
AET5Gv21229000	350.702	68.78	2.34998	5.23919e-09
AET2Gv20945400	3775.38	1445.38	1.38513	5.26335e-09
AET1Gv20478800	3451.42	1267.35	1.44508	6.01762e-09
AET4Gv20885300	161.676	35.2378	2.19758	6.14774e-09
AET5Gv20784000	50.7481	9.53148	2.4216	6.2519e-09
AET6Gv20834700	13042.7	1243.26	3.39103	6.25877e-09
AET4Gv20771100	161.046	40.0833	2.00175	6.28035e-09
AET2Gv21285800	54.0639	4.79171	3.52765	6.33909e-09
AET3Gv20069000	243.1	118.937	1.02891	6.52257e-09
AET1Gv20505600	56.4454	0	8.27587	6.65686e-09
AET7Gv20282200	453.816	216.414	1.07066	6.66805e-09
AET4Gv20646800	1912.04	292.85	2.70632	7.53218e-09
AET2Gv20608300	1122.52	483.654	1.21304	7.54702e-09
AET2Gv20887300	942.4	303.359	1.63504	7.56824e-09
AET3Gv20866100	43.8866	6.24629	2.80613	7.5842e-09
AET6Gv20287200	64.0757	1.35768	5.59414	8.06839e-09
AET3Gv20767600	538.041	167.55	1.68254	8.32459e-09
AET4Gv20254400	2833.59	1387.99	1.02992	8.50816e-09
AET5Gv20433400	473.82	67.6774	2.80581	8.512e-09
AET4Gv20141700	246.551	107.867	1.18927	8.57761e-09
AET2Gv20872900	4382.59	1140.43	1.94219	9.45493e-09
AET3Gv21009900	200.271	97.2576	1.04143	9.66006e-09
AET7Gv21238600	206.883	49.7971	2.05702	9.72706e-09
AET6Gv20631600	272.814	49.4606	2.45775	9.87272e-09
AET5Gv20083000	18456.1	8452.31	1.12661	9.87365e-09
AET0Gv20033400	4890.28	1471.31	1.73262	1.05004e-08
AET3Gv20423300	426.324	193.263	1.13842	1.09226e-08
AET2Gv20715600	1606.36	606.483	1.40539	1.16243e-08
AET5Gv20473600	2255.01	975.513	1.20827	1.16718e-08
AET7Gv20936500	993.399	388.088	1.35679	1.17645e-08
AET2Gv20225300	47.8666	0	8.03919	1.18611e-08
AET4Gv20087000	65.6414	13.8926	2.25074	1.3656e-08
AET5Gv20181100	290.523	117.444	1.30388	1.38217e-08
AET5Gv21209900	60.0048	2.05707	4.90726	1.43738e-08
AET3Gv20707200	710.603	315.466	1.17138	1.45496e-08
AET7Gv21247900	126.14	36.0924	1.80414	1.46072e-08
AET2Gv20967800	67.6874	2.38622	4.86087	1.48026e-08
AET6Gv20665900	73.9619	7.45388	3.29805	1.49853e-08
AET3Gv20898500	1070.94	266.557	2.00613	1.51544e-08
AET7Gv20987900	1590.34	786.857	1.01502	1.57363e-08
AET4Gv20044900	437.233	157.638	1.4726	1.66932e-08
AET5Gv20136400	239.869	29.7069	3.01252	1.75962e-08
AET2Gv20750000	62.147	13.0431	2.25069	1.84938e-08
AET7Gv20517900	157.78	11.6912	3.76238	1.87864e-08
AET3Gv20965000	1208.36	384.142	1.65431	1.90699e-08
AET1Gv20628600	1203.08	550.07	1.12868	1.92404e-08
AET4Gv20104500	88.6031	4.15521	4.44972	1.92873e-08
AET5Gv20208700	93.0892	32.1241	1.53146	1.97507e-08
AET5Gv20906200	39.3776	0	7.75473	2.04556e-08
AET7Gv20825300	4422.89	2011.63	1.13629	2.22275e-08
AET2Gv21234300	1084.96	7.6065	7.15736	2.31531e-08
AET7Gv21330600	898.661	446.413	1.00948	2.36921e-08
AET7Gv21337100	132.199	28.4795	2.22001	2.3882e-08
AET5Gv20486700	2447.17	1206.42	1.01969	2.40716e-08
AET4Gv20028500	324.978	108.706	1.58073	2.58683e-08
AET7Gv20483000	319.018	59.3902	2.42519	2.6644e-08
AET7Gv20988200	101.504	24.8338	2.03626	2.73897e-08
AET1Gv20307900	3980.74	1978.38	1.00822	2.80805e-08
AET7Gv20750600	636.44	291.897	1.12292	2.83301e-08
AET2Gv21218800	468.653	227.389	1.04254	2.8711e-08
AET4Gv20144800	630.082	236.111	1.41764	2.89718e-08
AET7Gv20846600	10472.3	4768.69	1.13476	2.91001e-08
AET7Gv20827400	808.724	286.718	1.4946	2.93107e-08
AET7Gv20370800	38.5058	3.57453	3.42728	2.99112e-08
AET2Gv20661900	109.954	10.3835	3.41113	3.06755e-08
AET6Gv20902700	655.029	199.444	1.71438	3.11372e-08
AET4Gv20761900	46.0036	0	7.98614	3.27215e-08
AET3Gv20484000	60.3386	13.0226	2.20745	3.32016e-08
AET2Gv20860000	1154.69	290.509	1.99138	3.41707e-08
AET2Gv20961800	100.002	22.3256	2.15361	3.4549e-08
AET7Gv20486200	153.621	10.7717	3.84277	3.45613e-08
AET4Gv20064300	92.8995	7.85559	3.54365	3.46829e-08
AET5Gv20486200	559.176	101.37	2.46197	3.53251e-08
AET3Gv21121100	66.2081	12.7127	2.37063	3.61395e-08
AET0Gv20064300	48.8697	10.5818	2.21448	3.64297e-08
AET1Gv20153400	280.274	80.8802	1.79414	3.70674e-08
AET1Gv20677200	1075.18	500.632	1.104	3.84274e-08
AET3Gv20426200	42.0389	0	7.8516	4.03958e-08
AET5Gv20107700	144.943	12.4162	3.55176	4.21133e-08
AET2Gv20879800	258.301	36.9753	2.80731	4.25456e-08
AET5Gv20584400	149.679	26.9517	2.46983	4.32311e-08
AET0Gv20103800	49.9664	10.2116	2.29926	4.35536e-08
AET7Gv21062400	1490.8	684.166	1.12452	4.48157e-08
AET2Gv20102500	122.813	42.4242	1.53257	4.49246e-08
AET1Gv20709000	86.2467	5.83245	3.87732	4.54698e-08
AET7Gv21002000	291.181	5.36532	5.7687	4.6569e-08
AET2Gv20731400	72.2095	15.0386	2.26261	4.90131e-08
AET1Gv20379000	242.489	73.8821	1.71559	5.05175e-08
AET6Gv20863700	370.598	162.951	1.18598	5.17167e-08
AET1Gv20862800	1152.51	389.369	1.56544	5.18945e-08
AET3Gv20952700	912.61	445.371	1.03403	5.53418e-08
AET2Gv20402700	103.64	14.234	2.85084	5.56679e-08
AET7Gv20291500	34.3798	1.9095	4.13365	5.57484e-08
AET1Gv20125800	8943.73	2325.72	1.94318	5.6495e-08
AET0Gv20042100	84.0526	23.9067	1.81843	5.66767e-08
AET3Gv20685000	54.2008	0.614695	6.38025	5.68457e-08
AET1Gv20294900	888.664	387.253	1.19939	5.84837e-08
AET3Gv20172300	3220.14	346.994	3.21403	5.89884e-08
AET2Gv21204700	93.3614	8.63124	3.43555	5.9645e-08
AET0Gv20103900	65.4202	16.6985	1.96262	6.026e-08
AET5Gv20348800	284.298	32.9272	3.10735	6.13794e-08
AET4Gv20187600	1129.8	529.203	1.09387	6.50308e-08
AET7Gv21031300	53.3858	0.614695	6.35376	6.66341e-08
AET1Gv20711100	1963.47	722.244	1.44284	6.70488e-08
AET1Gv20519200	208.822	79.7044	1.38414	6.76524e-08
AET2Gv20656500	34.1229	0	7.54814	6.80201e-08
AET7Gv20357500	122.171	14.5593	3.06259	6.85982e-08
AET5Gv20989500	679.851	248.32	1.45442	6.97586e-08
AET6Gv20794200	2521.59	589.188	2.09688	7.44444e-08
AET1Gv20033000	737.931	32.8257	4.49013	7.64396e-08
AET2Gv20390300	376.537	161.742	1.22217	7.6489e-08
AET3Gv20788800	101.034	15.2721	2.72876	7.78669e-08
AET4Gv20108000	5177.45	2553.32	1.01981	7.97926e-08
AET3Gv20235900	12824.4	5237.16	1.29206	8.42037e-08
AET5Gv21118000	38.1112	5.63159	2.77565	8.61362e-08
AET1Gv20182500	340.127	166.359	1.02836	9.15494e-08
AET3Gv20864900	132.992	34.9439	1.92958	9.87133e-08
AET5Gv20238300	396.056	79.1571	2.32234	1.00569e-07
AET2Gv20259800	81.4674	29.0205	1.4896	1.00751e-07
AET5Gv20178900	1447.03	384.454	1.91163	1.01517e-07
AET7Gv20037500	272.408	133.365	1.03296	1.0633e-07
AET4Gv20133600	230.734	110.33	1.06454	1.09737e-07
AET1Gv20380700	603.93	232.988	1.3747	1.11244e-07
AET7Gv20091800	38.0098	0	7.70517	1.13643e-07
AET6Gv20843400	126.917	39.7139	1.66986	1.15073e-07
AET1Gv20173200	346.333	136.158	1.34486	1.1883e-07
AET1Gv20947100	303.44	149.672	1.0194	1.19434e-07
AET6Gv20357200	195.33	17.8496	3.45095	1.24097e-07
AET4Gv20045800	42.0729	8.11471	2.36917	1.24275e-07
AET6Gv20208600	496.938	159.664	1.63664	1.2897e-07
AET4Gv20650200	2784.61	1225.77	1.18372	1.2906e-07
AET4Gv20086800	73.854	3.33006	4.48466	1.35248e-07
AET1Gv21048600	6632.84	2101.85	1.65777	1.36698e-07
AET6Gv20276900	326.458	54.3441	2.58791	1.43989e-07
AET7Gv20226600	37.7076	6.61652	2.51999	1.45287e-07
AET1Gv20705800	165.208	56.9437	1.53277	1.48601e-07
AET4Gv20104800	859.287	269.574	1.67149	1.51144e-07
AET1Gv20580500	427.659	128.445	1.73624	1.52634e-07
AET7Gv20025400	56.9379	0.699381	6.42297	1.56864e-07
AET5Gv21105500	51.287	3.04452	4.09331	1.60774e-07
AET5Gv20608900	46.4987	0	7.99826	1.67577e-07
AET6Gv20352400	2162.32	1070.96	1.01412	1.80057e-07
AET2Gv20957100	1123.89	501.972	1.16355	1.81708e-07
AET4Gv20478300	626.278	195.368	1.68195	1.85332e-07
AET1Gv20594400	184.577	86.5597	1.08797	1.89248e-07
AET1Gv20650600	1021.39	496.461	1.0397	1.92682e-07
AET4Gv20132700	171.573	41.3621	2.05557	1.96375e-07
AET5Gv20115700	283.409	75.4881	1.90335	1.99426e-07
AET2Gv20969500	53.1662	3.28772	4.01388	2.01116e-07
AET5Gv20478000	9230.88	4482.57	1.04222	2.31241e-07
AET3Gv20294900	851.304	379.309	1.16693	2.33582e-07
AET6Gv20785500	121.83	12.5412	3.28337	2.35417e-07
AET1Gv20182000	732.871	191.34	1.93858	2.38705e-07
AET1Gv20566700	60.402	4.99257	3.60924	2.6019e-07
AET7Gv20303500	260.676	127.279	1.0377	2.67931e-07
AET1Gv20160500	125.522	53.9595	1.22084	2.74847e-07
AET1Gv20438500	50.1784	9.82208	2.35551	2.83812e-07
AET6Gv20758100	29.2803	1.68684	4.15739	2.83952e-07
AET3Gv20710400	35.8501	1.97238	4.19618	2.89708e-07
AET2Gv20562800	78.991	24.6971	1.67008	2.906e-07
AET6Gv20694000	2621.49	1195.48	1.13266	2.98076e-07
AET2Gv21170800	115.453	6.18467	4.21609	3.01593e-07
AET3Gv20324200	388.829	154.58	1.32869	3.24309e-07
AET7Gv20044700	375.248	78.4355	2.2599	3.31247e-07
AET5Gv21016400	11739.6	3849.87	1.60845	3.4526e-07
AET6Gv20731500	82.7308	22.4853	1.88427	3.45293e-07
AET1Gv20470600	114.484	36.6123	1.64909	3.49527e-07
AET2Gv20936600	49.558	8.68453	2.49678	3.70117e-07
AET2Gv20488400	550.243	269.953	1.02684	3.73656e-07
AET5Gv20781700	42.1272	7.25175	2.54398	3.7453e-07
AET5Gv20004100	932.692	3.29151	8.14682	3.79057e-07
AET2Gv21032500	14001.9	4592.51	1.6082	3.83001e-07
AET7Gv20123600	779.032	363.439	1.09798	3.87671e-07
AET6Gv20773500	69.9771	18.4059	1.92792	3.92983e-07
AET3Gv20392900	268.222	111.891	1.26416	4.31531e-07
AET4Gv20534900	215.166	84.9008	1.3431	4.35306e-07
AET7Gv20861100	24688	7087.88	1.80036	4.43926e-07
AET5Gv20456400	82.9594	19.6634	2.08004	4.45037e-07
AET7Gv21147400	5401.04	2339.25	1.20749	4.46463e-07
AET3Gv21259100	71.9509	6.11926	3.53934	4.50423e-07
AET5Gv20082400	745.819	220.562	1.75605	4.60715e-07
AET3Gv20356600	13172	6135.62	1.10212	4.62482e-07
AET1Gv20734300	911.622	420.505	1.11744	4.76092e-07
AET5Gv20754000	53.3678	4.86807	3.454	4.80795e-07
AET7Gv20872800	855.253	227.83	1.90788	4.8323e-07
AET1Gv20898700	349.143	79.5258	2.13596	4.92995e-07
AET7Gv20362700	1496.39	735.553	1.02361	4.9743e-07
AET4Gv20556900	204.004	0	22.3729	5.00372e-07
AET7Gv20512600	129.6	29.0205	2.15813	5.04449e-07
AET5Gv20866700	127.712	6.51382	4.28938	5.10431e-07
AET1Gv20484000	3269.59	1320.92	1.30725	5.12226e-07
AET5Gv20449500	230.656	78.3816	1.55984	5.38005e-07
AET3Gv20956900	34.4689	0.922043	5.13801	5.48779e-07
AET1Gv20652600	9179.53	2866.39	1.67925	5.58e-07
AET7Gv20574200	5831.67	2399.9	1.28066	5.58e-07
AET1Gv20347600	93.7688	28.3198	1.72433	5.63719e-07
AET6Gv20713500	4459.82	2118.09	1.07388	5.87742e-07
AET2Gv20598400	734.269	308.331	1.24973	6.01431e-07
AET1Gv20438200	253.521	108.659	1.22654	6.11054e-07
AET3Gv20587100	367.305	60.23	2.60897	6.15186e-07
AET1Gv20464700	4611.71	1789.75	1.36549	6.16531e-07
AET3Gv21029600	2682.47	1295.38	1.04977	6.23212e-07
AET3Gv20428700	225.04	100.19	1.16234	6.30945e-07
AET3Gv20672200	29.7432	0	7.35185	6.31323e-07
AET7Gv20849800	28.8363	1.95058	3.88281	6.44322e-07
AET3Gv20845500	546.959	252.694	1.1116	6.6127e-07
AET3Gv20622600	794.696	17.1385	5.53373	6.64862e-07
AET3Gv20618000	82.3415	9.00526	3.19886	6.68209e-07
AET3Gv20303300	21.5344	0	6.89647	6.69921e-07
AET7Gv20818300	117.601	35.2391	1.74679	6.71883e-07
AET5Gv20769700	109.303	36.0404	1.59278	6.75178e-07
AET5Gv20005000	210.761	99.7624	1.07546	6.79948e-07
AET5Gv20680300	706.102	269.336	1.38993	6.86169e-07
AET6Gv20655700	396.417	179.188	1.14697	6.97791e-07
AET1Gv21027900	1085.42	319.576	1.76304	7.12156e-07
AET0Gv20134100	69.2228	23.6736	1.5427	7.52849e-07
AET7Gv20601600	114.592	24.6002	2.22247	7.66628e-07
AET5Gv20521300	114.661	35.3661	1.69949	7.88656e-07
AET7Gv21334900	102.814	28.3492	1.86327	7.9013e-07
AET4Gv20759000	826.912	309.806	1.41488	7.97375e-07
AET5Gv20784600	39.5104	9.51094	2.05362	8.07872e-07
AET2Gv20919400	134.244	45.7483	1.55615	8.22049e-07
AET2Gv20329200	142.872	24.9576	2.51444	8.25214e-07
AET2Gv20611200	604.525	145.79	2.05225	8.32218e-07
AET7Gv21024000	36.1881	4.82446	2.88402	8.36186e-07
AET1Gv20763400	608.103	291.625	1.06095	8.57965e-07
AET2Gv20060200	42.8825	0.614695	6.03644	8.59784e-07
AET4Gv20515700	150.742	18.112	3.05388	8.67402e-07
AET7Gv20763500	2285.24	1082.63	1.07708	8.88916e-07
AET2Gv20462800	368.257	115.515	1.67183	9.24666e-07
AET7Gv20517800	201.262	58.5739	1.77936	9.24772e-07
AET6Gv20673100	43.4812	9.51221	2.20011	9.41504e-07
AET6Gv20434900	232.772	106.728	1.12274	9.44736e-07
AET1Gv20573200	162.431	59.8368	1.44448	9.49866e-07
AET4Gv20863600	88.319	15.4704	2.51767	9.76178e-07
AET2Gv20663100	167.009	61.6114	1.43594	1.05267e-06
AET4Gv20155600	283.401	86.6921	1.70514	1.0723e-06
AET5Gv20177000	90.4046	35.2462	1.35815	1.08902e-06
AET5Gv20866800	413.809	1.31661	8.29688	1.09483e-06
AET2Gv21109400	258.529	46.7464	2.46806	1.09496e-06
AET6Gv20922100	12549.8	1553.14	3.01452	1.12366e-06
AET7Gv21283000	28.4243	0	7.28767	1.13678e-06
AET6Gv20944000	1137.27	499.768	1.18624	1.17194e-06
AET1Gv20192000	36.792	2.30406	3.99763	1.18559e-06
AET7Gv20432500	217.892	107.005	1.02374	1.20416e-06
AET1Gv20943700	94.2429	0.329151	8.05904	1.21024e-06
AET6Gv20101000	145.093	66.0499	1.13684	1.22116e-06
AET7Gv20773300	348.815	171.757	1.02648	1.23006e-06
AET7Gv20154600	492.363	234.775	1.06831	1.24578e-06
AET5Gv20783400	32.0219	5.2383	2.60773	1.2719e-06
AET7Gv20808200	3648.02	1739.06	1.06895	1.27908e-06
AET6Gv20647500	24.5942	0	7.07996	1.30597e-06
AET3Gv20781900	2123.07	957.314	1.14866	1.31141e-06
AET3Gv21212500	1983.63	786.831	1.33378	1.33522e-06
AET1Gv20548300	63.1015	2.01599	4.98296	1.3377e-06
AET6Gv20435000	228.854	102.964	1.14973	1.35216e-06
AET7Gv20262500	163.649	51.6677	1.66444	1.35228e-06
AET1Gv20896800	1424.43	683.033	1.06017	1.35326e-06
AET2Gv20366700	101.377	40.5634	1.31343	1.39449e-06
AET5Gv20741200	393.449	187.628	1.0641	1.41329e-06
AET5Gv21222200	234.597	57.3423	2.03276	1.45496e-06
AET6Gv20625100	995.046	496.954	1.00169	1.47611e-06
AET5Gv21128200	1227.78	136.07	3.17327	1.57017e-06
AET3Gv20771300	47.1255	5.32298	3.14511	1.58727e-06
AET3Gv21092300	248.871	59.407	2.06336	1.59578e-06
AET3Gv20070600	7515.89	941.119	2.99744	1.63529e-06
AET2Gv20282000	361.394	172.441	1.07018	1.64813e-06
AET5Gv20614400	502.11	153.551	1.71072	1.69256e-06
AET6Gv20903300	296.105	97.5211	1.60178	1.71805e-06
AET5Gv20209100	423.085	179.339	1.23545	1.72366e-06
AET7Gv21118800	204.118	80.6366	1.34351	1.7295e-06
AET5Gv20972800	80.4831	31.4638	1.3415	1.74267e-06
AET7Gv20093700	148.046	17.9997	3.03712	1.77974e-06
AET6Gv20109500	338.41	97.5967	1.79454	1.80228e-06
AET2Gv20263500	132.148	33.1095	1.99865	1.87423e-06
AET5Gv20017100	142.123	56.1335	1.33915	1.91058e-06
AET2Gv20638600	252.978	116.918	1.10802	1.95303e-06
AET7Gv20754600	127.949	53.1797	1.26632	1.95929e-06
AET2Gv20543600	24.3947	2.58707	3.22443	2.01214e-06
AET2Gv20600000	137.695	28.6264	2.26482	2.01776e-06
AET4Gv20003600	393.935	178.208	1.1453	2.1593e-06
AET1Gv20991500	248.07	105.95	1.22885	2.17038e-06
AET7Gv20319400	28.7429	0.658303	5.45747	2.2478e-06
AET4Gv20086700	63.8661	8.682	2.86858	2.25005e-06
AET2Gv20999800	93.3045	33.7652	1.46949	2.33349e-06
AET6Gv20605200	7095.97	3306.89	1.10165	2.50394e-06
AET1Gv20584100	257.641	125.87	1.0351	2.51363e-06
AET2Gv21015000	26.1149	0	7.16129	2.55592e-06
AET3Gv21105600	159.009	58.2879	1.44946	2.68769e-06
AET0Gv20003400	29.9034	3.51038	3.0621	2.82129e-06
AET4Gv20035200	1089.36	221.742	2.2963	2.85953e-06
AET2Gv21005500	381.135	144.683	1.39826	2.91424e-06
AET3Gv20226900	17.2038	0	6.5464	3.16036e-06
AET3Gv20781100	154.978	72.701	1.09309	3.24274e-06
AET3Gv21010600	1205.53	595.829	1.01711	3.30337e-06
AET1Gv20457500	34.0435	0.614695	5.7027	3.358e-06
AET3Gv21147700	106.409	37.0698	1.52235	3.41365e-06
AET3Gv20590700	1606.28	744.186	1.11056	3.43107e-06
AET4Gv20505800	1311.58	512.977	1.35469	3.46922e-06
AET1Gv20557700	22.3035	0	6.93573	3.54515e-06
AET5Gv20462400	861.665	402.332	1.09808	3.77413e-06
AET6Gv20570600	170.478	71.5692	1.25403	3.89797e-06
AET5Gv20881400	1622	538.699	1.58999	3.91755e-06
AET6Gv20412700	425.545	185.491	1.1955	3.98278e-06
AET2Gv20157300	186.556	64.5717	1.52982	4.00994e-06
AET2Gv20914700	200.975	81.2823	1.30054	4.05236e-06
AET6Gv20780800	63.7402	5.8215	3.48054	4.1177e-06
AET2Gv20950200	93.8492	17.6005	2.42288	4.20153e-06
AET3Gv20552600	1620.38	367.09	2.14176	4.46355e-06
AET1Gv20868800	1047.16	519.886	1.00878	4.4679e-06
AET5Gv20719900	262.752	99.2113	1.40276	4.56092e-06
AET2Gv21052700	817.948	146.2	2.48383	4.79309e-06
AET1Gv20746900	394.694	182.752	1.10965	4.80558e-06
AET6Gv20815400	12648.7	5357.23	1.23933	4.87949e-06
AET2Gv20328000	59.9967	20.9712	1.51207	4.88485e-06
AET2Gv20204600	828.497	238.347	1.79787	4.88492e-06
AET2Gv20722600	80.913	6.09872	3.72071	5.03092e-06
AET3Gv21206000	350.168	91.4743	1.93593	5.13455e-06
AET7Gv20650700	16.1191	0	6.48964	5.17626e-06
AET2Gv20326500	1497.88	612.246	1.29016	5.21065e-06
AET7Gv20279500	262.044	110.979	1.24418	5.29158e-06
AET3Gv20887600	12845.2	6042.39	1.08794	5.30746e-06
AET5Gv20877700	131.755	42.7643	1.62494	5.38165e-06
AET4Gv20022200	886.21	377.419	1.23092	5.65357e-06
AET7Gv20237000	149.302	18.7108	2.98961	5.65357e-06
AET2Gv20432500	461.204	210.441	1.13386	5.81175e-06
AET3Gv20596300	214.577	53.3653	2.01211	5.89056e-06
AET7Gv21037400	128.179	32.416	1.98318	5.90368e-06
AET7Gv20990300	24865	10360	1.26304	6.09353e-06
AET2Gv20028100	101.029	37.4945	1.439	6.18416e-06
AET6Gv20810400	1116.92	245.631	2.18492	6.30886e-06
AET1Gv20138800	249.079	112.308	1.15094	6.39609e-06
AET2Gv20853000	187.687	39.1876	2.25804	6.44017e-06
AET2Gv21017600	40.8784	5.54311	2.88741	6.77816e-06
AET3Gv20346600	683.157	255.051	1.42225	6.83187e-06
AET3Gv20385800	601.027	243.567	1.30178	6.84383e-06
AET1Gv20421800	116.347	51.357	1.17705	7.00565e-06
AET5Gv20080700	170.668	78.7367	1.12026	7.07173e-06
AET1Gv20933300	325.511	156.794	1.0544	7.16157e-06
AET4Gv20621700	29.8723	0.658303	5.49709	7.1888e-06
AET3Gv20340600	11505.1	4413.38	1.38224	7.27312e-06
AET2Gv20905900	321.088	120.574	1.41442	7.31936e-06
AET5Gv21225600	1556.79	744.128	1.06397	7.34582e-06
AET4Gv20031700	61.5743	13.6263	2.17656	7.35893e-06
AET7Gv20416100	308.466	57.325	2.42852	7.39749e-06
AET5Gv20552500	43.0363	5.87479	2.86877	7.42353e-06
AET4Gv20086900	43.5608	9.59689	2.19439	7.65136e-06
AET2Gv20223500	238.435	92.9935	1.35825	7.7003e-06
AET3Gv20529500	62.648	11.6527	2.43752	7.77992e-06
AET4Gv20736500	694.913	333.5	1.05972	7.77992e-06
AET1Gv20872800	27.988	3.65921	2.95371	7.79103e-06
AET5Gv20241200	75.3044	14.0755	2.41514	7.81754e-06
AET1Gv20985400	290.475	109.988	1.40254	7.8186e-06
AET1Gv20064100	1397.39	652.558	1.09802	7.99633e-06
AET0Gv20138900	28.4547	5.38839	2.43147	8.21e-06
AET4Gv20257900	1561.83	720.477	1.11663	8.2347e-06
AET4Gv20073800	5789.41	2300.82	1.33103	8.31849e-06
AET4Gv20878200	162.839	79.5543	1.03484	8.33551e-06
AET5Gv21039500	330.549	152.396	1.11729	8.39232e-06
AET3Gv20141400	96.1864	22.4752	2.094	8.61715e-06
AET2Gv20192900	134.234	15.938	3.07659	8.72472e-06
AET0Gv20064500	214.576	90.4535	1.24528	8.76913e-06
AET3Gv20206400	44.8097	14.9186	1.59421	9.01382e-06
AET7Gv20792200	502.243	175.873	1.51209	9.15003e-06
AET4Gv20270000	25.3231	1.31661	4.26119	9.15289e-06
AET2Gv21114100	64.0461	19.2952	1.75087	9.6049e-06
AET3Gv20081300	3107.69	774.625	2.00394	9.72744e-06
AET7Gv20550400	65.7395	14.241	2.21289	9.77666e-06
AET2Gv21170500	1066.57	111.298	3.25972	1.02002e-05
AET4Gv20576200	141.458	63.2549	1.16466	1.04405e-05
AET5Gv21166800	214.999	75.709	1.50637	1.0483e-05
AET3Gv20340400	646.789	280.32	1.20394	1.07089e-05
AET6Gv20727700	74.5454	12.4611	2.58906	1.08963e-05
AET3Gv20412600	474.579	152.657	1.63617	1.09085e-05
AET2Gv21139600	182.256	80.733	1.16573	1.09856e-05
AET6Gv20708600	10475	2073.49	2.3368	1.1062e-05
AET4Gv20115200	550.081	203.084	1.43668	1.10933e-05
AET2Gv20217800	73.8152	18.9238	1.94844	1.18621e-05
AET2Gv21130900	381.315	154.592	1.30093	1.21835e-05
AET7Gv20301400	96.5468	43.2339	1.16053	1.22368e-05
AET4Gv20110700	231.806	72.0126	1.68459	1.24769e-05
AET7Gv20556300	382.825	185.878	1.04024	1.25637e-05
AET3Gv20531200	217.409	94.7577	1.19673	1.3056e-05
AET6Gv20375300	76.4449	18.5439	2.04392	1.36849e-05
AET3Gv20947800	78.4492	26.6296	1.55929	1.39897e-05
AET5Gv21213900	151.669	59.4434	1.35302	1.40202e-05
AET1Gv20490600	47.1949	7.56163	2.63729	1.46332e-05
AET5Gv20017700	237.405	108.139	1.12987	1.48163e-05
AET2Gv20026500	146.145	51.167	1.51476	1.55313e-05
AET5Gv20093600	63.4996	17.7624	1.83368	1.58087e-05
AET5Gv20002600	135.019	31.0138	2.12234	1.60127e-05
AET1Gv20220200	286.461	70.9207	2.01401	1.62542e-05
AET3Gv21151900	40.7144	1.00799	5.36267	1.65152e-05
AET6Gv20901800	230.61	95.3979	1.26911	1.65152e-05
AET7Gv20884900	45.5961	12.2263	1.89965	1.6597e-05
AET4Gv20474400	1101.78	387.078	1.50849	1.69204e-05
AET7Gv20095400	2238.14	662.772	1.75577	1.71668e-05
AET6Gv20786800	27.0669	0	7.22355	1.73572e-05
AET1Gv20468100	434.655	194.309	1.1607	1.75964e-05
AET2Gv20580800	174.098	75.4707	1.21055	1.7807e-05
AET6Gv20866500	884.982	20.5151	5.42819	1.7909e-05
AET4Gv20213700	68.1332	18.2403	1.89871	1.90913e-05
AET3Gv20484600	338.802	152.803	1.15125	1.94355e-05
AET7Gv20905800	86.0849	32.4596	1.39842	1.95086e-05
AET7Gv20917200	444.396	182.682	1.28162	1.96295e-05
AET3Gv21115800	52.9867	9.09457	2.53945	1.98291e-05
AET2Gv20405900	31.9813	4.29445	2.9016	2.00355e-05
AET3Gv20697000	212.621	84.3388	1.3358	2.04647e-05
AET2Gv20584000	117.905	47.8852	1.29098	2.13893e-05
AET4Gv20699900	57.1136	11.1228	2.33976	2.13931e-05
AET2Gv20267600	341.195	94.2487	1.85809	2.16766e-05
AET5Gv20502200	93.1425	22.9273	2.02397	2.19528e-05
AET7Gv20600600	7257.5	3508.54	1.04843	2.20024e-05
AET4Gv20689200	5365.11	836.942	2.68035	2.24169e-05
AET2Gv21195400	25.8523	4.64667	2.47723	2.25205e-05
AET2Gv20653700	221.487	70.0884	1.66204	2.28722e-05
AET1Gv20204300	1481.07	211.918	2.80514	2.47216e-05
AET2Gv20183800	43.3003	7.43334	2.53948	2.47696e-05
AET6Gv20625900	103.357	14.1023	2.87258	2.48494e-05
AET7Gv20875500	20.7877	2.67176	2.98713	2.50825e-05
AET4Gv20637100	145.701	72.277	1.01607	2.51065e-05
AET1Gv20999800	105.119	28.0528	1.90063	2.51663e-05
AET2Gv21253700	1386.76	654.76	1.08283	2.52438e-05
AET7Gv20365000	106.391	47.529	1.17134	2.63052e-05
AET0Gv20085800	59.6062	21.6513	1.45315	2.65677e-05
AET0Gv20134500	157.194	69.448	1.17452	2.66184e-05
AET2Gv20324000	101.111	32.0386	1.66708	2.66206e-05
AET2Gv21157800	38.5617	4.24958	3.16953	2.66422e-05
AET3Gv20652100	1171.85	150.371	2.96241	2.69398e-05
AET4Gv20312300	21.4663	0.329151	5.92977	2.76612e-05
AET4Gv20071900	279.627	95.5593	1.55198	2.76686e-05
AET1Gv20031900	482.813	124.521	1.95369	2.78185e-05
AET3Gv20277600	280.896	84.7139	1.73109	2.94691e-05
AET2Gv20958700	1529.68	157.399	3.2807	3.03779e-05
AET7Gv20216400	66.8671	24.3301	1.47368	3.07072e-05
AET6Gv20736300	167.936	15.1689	3.47332	3.11524e-05
AET4Gv20325200	73.0639	30.7895	1.2454	3.1204e-05
AET1Gv20884400	39.5412	8.8103	2.16165	3.20349e-05
AET4Gv20116400	548.204	181.516	1.59515	3.22802e-05
AET7Gv20245200	704.013	36.5761	4.26749	3.29043e-05
AET2Gv20433700	2136.82	1046.01	1.03039	3.32476e-05
AET4Gv20741600	110.039	53.027	1.04943	3.3624e-05
AET7Gv21325400	976.41	407.928	1.25983	3.42901e-05
AET1Gv20218300	74.2625	14.2558	2.37946	3.58109e-05
AET7Gv20660900	84.9107	15.5434	2.45064	3.63484e-05
AET3Gv20629300	87.5051	26.5366	1.71565	3.69109e-05
AET4Gv20270900	98.0691	34.3833	1.51845	3.7263e-05
AET5Gv20261200	87.3499	36.1988	1.27442	3.77335e-05
AET3Gv20769000	101.55	29.9752	1.76656	3.78656e-05
AET4Gv20115100	307.625	122.279	1.3296	3.8661e-05
AET5Gv21214400	223.78	8.13978	4.78758	3.87427e-05
AET7Gv20524100	70.21	10.7211	2.70214	3.91438e-05
AET7Gv21168600	669.566	238.141	1.49203	3.98198e-05
AET3Gv20839200	85.2509	18.377	2.2207	4.09065e-05
AET6Gv20698500	46.1346	8.40984	2.46045	4.24278e-05
AET7Gv21165100	246.922	107.999	1.19356	4.33188e-05
AET6Gv20607300	61.4972	16.4458	1.89921	4.40362e-05
AET7Gv20113600	197.616	70.5336	1.48128	4.43787e-05
AET5Gv20636800	87.3376	31.6826	1.46269	4.44264e-05
AET7Gv20708500	24.3282	4.55945	2.4135	4.45548e-05
AET5Gv20879400	156.82	67.1541	1.21971	4.52437e-05
AET2Gv20873000	402.613	124.714	1.69186	4.58913e-05
AET7Gv20893800	34.747	1.273	4.74609	4.59317e-05
AET4Gv20163000	240.881	109.224	1.14255	4.61222e-05
AET7Gv20595500	125.82	61.0155	1.04632	4.62664e-05
AET2Gv20676200	219.995	49.5612	2.15121	4.67544e-05
AET5Gv21069900	97.0288	15.4562	2.64959	4.70002e-05
AET3Gv20214500	260.471	92.3264	1.49857	4.74144e-05
AET1Gv20720700	380.008	21.4426	4.14505	4.74894e-05
AET3Gv20710600	37.1189	5.87227	2.66775	4.91213e-05
AET5Gv20016100	160.464	23.6455	2.76368	5.10199e-05
AET4Gv20844700	414.747	144.249	1.52428	5.13288e-05
AET5Gv20783200	18.0426	1.97238	3.20384	5.37698e-05
AET5Gv21066500	84.3772	36.9817	1.19352	5.37855e-05
AET3Gv20912100	156.812	67.6799	1.20884	5.53606e-05
AET4Gv20024800	483.675	168.426	1.52286	5.56227e-05
AET2Gv20737000	45.151	11.815	1.94472	5.71681e-05
AET6Gv20757200	171.724	69.9211	1.29316	5.8028e-05
AET4Gv20045000	98.0774	16.0075	2.61993	5.87192e-05
AET5Gv20864900	1133.26	94.2305	3.58793	5.98564e-05
AET7Gv20271600	56.7182	4.60559	3.62605	6.12307e-05
AET7Gv20540400	210.362	78.3917	1.4249	6.16862e-05
AET2Gv20410600	102.806	38.817	1.40503	6.40533e-05
AET6Gv20790500	30.1861	6.02363	2.34438	6.41371e-05
AET2Gv21172000	23.7562	0.329151	6.06186	6.60953e-05
AET4Gv20036200	82.2316	23.1554	1.81917	6.75757e-05
AET4Gv20596200	42.3653	5.09199	3.04089	6.94382e-05
AET3Gv21249100	20.5748	0.922043	4.39444	7.29331e-05
AET7Gv20444300	242.091	96.6575	1.32229	7.3518e-05
AET4Gv20841400	640.584	259.214	1.30459	7.60672e-05
AET7Gv20219400	270.781	96.5671	1.48806	7.85292e-05
AET6Gv20951100	35.7304	12.5119	1.51582	8.00354e-05
AET5Gv21158300	41.9755	12.9802	1.69085	8.02714e-05
AET2Gv20850500	402.007	172.271	1.22214	8.05309e-05
AET3Gv20151200	62.9534	1.273	5.60416	8.09978e-05
AET5Gv20619200	42.9931	9.55834	2.16972	8.25957e-05
AET3Gv20972600	242.579	58.4658	2.05498	8.28276e-05
AET3Gv20319100	603.117	254.523	1.24337	8.49942e-05
AET6Gv20258300	35.4688	5.95948	2.57232	8.54105e-05
AET5Gv20475100	200.268	96.4637	1.05593	8.57994e-05
AET2Gv20748600	185.178	82.0705	1.17656	8.60304e-05
AET4Gv20770900	264.509	116.745	1.18036	8.60491e-05
AET7Gv20454200	37.2369	2.63068	3.83237	8.66666e-05
AET5Gv20694600	83.3505	35.1845	1.2549	8.87472e-05
AET2Gv21015100	2465.93	912.056	1.43459	8.94872e-05
AET2Gv20234600	68.7803	8.7608	2.9773	8.9964e-05
AET4Gv20200700	94.3345	16.6189	2.50251	9.03308e-05
AET5Gv20385700	177.26	74.6041	1.2513	9.12908e-05
AET3Gv20517300	106.208	48.2528	1.13844	9.36859e-05
AET5Gv20087200	8.07111	0	5.44028	9.54319e-05
AET2Gv20836200	48.3255	6.87899	2.81596	9.54374e-05
AET2Gv20837100	298.466	77.7451	1.93984	9.75252e-05
AET6Gv20922600	582.569	191.748	1.60395	9.86506e-05
AET2Gv21296800	1364.73	657.937	1.05262	9.89122e-05
AET6Gv20377200	85.8522	15.9162	2.43664	9.97106e-05
AET5Gv20552900	116.147	16.3217	2.8309	0.000102129
AET1Gv21022200	49.3084	18.7581	1.4114	0.000102312
AET1Gv20484400	113.49	23.6635	2.26504	0.000103135
AET1Gv20209800	394.74	186.53	1.08117	0.000104951
AET3Gv20632400	27.198	6.51382	2.04559	0.000113704
AET2Gv20204900	2914.33	900.428	1.69446	0.00012015
AET5Gv21082200	33.5502	3.41475	3.32449	0.000120416
AET7Gv20427500	178.789	28.3237	2.65412	0.000120906
AET3Gv21103500	335.632	114.633	1.55109	0.000123831
AET3Gv20560100	941.257	415.949	1.17699	0.000124088
AET7Gv20529400	77.7898	19.6345	1.99404	0.000124256
AET4Gv20835300	678.993	232.92	1.54341	0.000124392
AET5Gv20908200	194.474	65.4161	1.56963	0.000124634
AET3Gv20509600	355.194	172.753	1.039	0.000125617
AET3Gv20081400	3210.43	649.115	2.30654	0.000127933
AET2Gv21074800	70.2201	10.5869	2.72627	0.000128992
AET5Gv20898000	22.4455	0.964386	4.50657	0.000129391
AET2Gv20927400	1710.04	795.171	1.1041	0.000131282
AET1Gv21013500	29.4417	2.34514	3.66967	0.000135917
AET3Gv20518500	151.756	71.2506	1.08651	0.000136564
AET3Gv20044500	433.133	212.644	1.02595	0.000142507
AET4Gv20094400	64.0902	15.6147	2.03304	0.000143552
AET7Gv21335700	110.448	45.1907	1.29744	0.000144398
AET5Gv20783100	18.9403	1.66377	3.52624	0.000145596
AET5Gv20771400	217.625	48.3586	2.17099	0.000148296
[truncated: 3,403 more rows]

## Sheet: Table S6
Table S6 Differentially expressed genes in XJ098
ID	XJ098_treatment_normalized_read_count	XJ098_control_normalized_read_count	log2FoldChange	padj
AET4Gv20536900	24330.5	799.004	4.92812	3.35766e-297
AET5Gv20784800	10269.3	924.251	3.47379	3.6927e-164
AET6Gv20384400	4634.26	434.077	3.41636	1.85142e-162
AET1Gv20980100	18275.3	1852.28	3.30228	3.44956e-159
AET3Gv20338300	7714.5	55.9526	7.10685	1.84366e-156
AET6Gv20432900	6986.33	687.413	3.34517	8.05524e-153
AET4Gv20401800	2552.98	223.428	3.51345	7.91499e-148
AET1Gv20945600	6704.32	282.325	4.56923	5.01146e-147
AET1Gv20466500	9984.33	877.745	3.50789	5.37637e-146
AET6Gv20951200	1590.45	133.677	3.57268	5.44687e-144
AET3Gv20294100	4713.44	406.436	3.53641	2.57541e-137
AET2Gv21102300	5812.44	1466.72	1.98618	7.77503e-134
AET4Gv20060800	4060.32	1020.29	1.99219	7.77503e-134
AET6Gv20998900	7383.49	84.9938	6.44167	2.56754e-130
AET0Gv20073400	3061.87	283.152	3.43461	1.39295e-128
AET7Gv20889400	4526.73	322.582	3.80968	3.30201e-126
AET4Gv20804800	44318.2	323.859	7.09696	1.91275e-125
AET3Gv20674500	4628.27	132.03	5.1303	7.56024e-121
AET5Gv20181300	15688.4	1185.39	3.72617	7.62251e-121
AET6Gv20616400	3345.1	15.2454	7.77612	7.62251e-121
AET1Gv20205500	3653.09	402.316	3.18164	4.94384e-120
AET5Gv20513100	14019.5	1178.22	3.57262	6.46041e-120
AET5Gv20486000	6269.02	1075.71	2.54255	1.57824e-119
AET2Gv20586100	8784.48	89.5168	6.61738	4.09819e-119
AET7Gv21086800	6597.26	752.96	3.13123	7.00706e-119
AET3Gv20630500	1974.87	512.436	1.94643	1.63937e-114
AET1Gv20929200	10029.1	377.056	4.73357	1.22496e-111
AET3Gv20268900	634.616	70.4781	3.1666	3.23789e-111
AET4Gv20544700	5358.31	1080.36	2.30961	3.3076e-109
AET5Gv20439100	4035.88	30.9352	7.03391	6.78242e-107
AET6Gv20626600	28443.8	266.535	6.73791	1.82305e-106
AET3Gv20245500	805.484	75.912	3.40458	1.35606e-105
AET3Gv20066100	19825	237.241	6.38427	7.4096e-105
AET4Gv20155300	4319.06	1037.41	2.05796	5.49469e-104
AET5Gv20942800	11666.1	1112.95	3.38955	9.91626e-104
AET0Gv20057500	1404.19	123.3	3.50713	2.57357e-103
AET1Gv20295100	4814.56	1033.1	2.22009	8.48923e-103
AET5Gv21127200	40490.6	767.355	5.72153	1.09466e-102
AET4Gv20401900	475.045	39.2159	3.59691	2.69752e-102
AET2Gv20431800	3735.97	35.6261	6.71218	9.51458e-102
AET5Gv20565800	4539.21	56.3641	6.33367	9.19355e-100
AET5Gv20874800	26426.9	95.046	8.12051	2.07665e-96
AET7Gv20776200	6823.47	1198.85	2.50909	5.05619e-96
AET3Gv20674600	4445.15	632.231	2.81342	5.45647e-96
AET2Gv20121400	20535.5	804.915	4.67297	1.98248e-95
AET5Gv20393100	240706	1717.37	7.13083	2.60761e-94
AET7Gv20124900	2587.31	7.92963	8.3675	1.57486e-93
AET7Gv20030700	1247.67	14.5576	6.43309	4.00446e-93
AET2Gv20184700	13087.6	250.343	5.70799	6.01548e-93
AET7Gv21057800	18111.8	929.584	4.28419	7.76093e-91
AET7Gv21118400	1333.12	172.735	2.94839	4.20639e-90
AET7Gv20124800	1073.01	90.2956	3.57218	5.68404e-90
AET5Gv20931700	4303.82	702.435	2.615	6.88349e-89
AET5Gv21020800	5245.26	488.198	3.42539	1.17265e-88
AET4Gv20246700	2337.74	837.935	1.48061	4.53097e-88
AET2Gv20848500	5542.03	1091.62	2.34363	7.52131e-87
AET4Gv20820500	4692.3	23.8958	7.62206	1.19602e-86
AET5Gv21105900	5763.42	100.129	5.8466	7.28773e-86
AET7Gv21238500	26588.1	1120.44	4.56849	1.08632e-84
AET6Gv20606700	5492.62	342.696	4.0019	2.97265e-84
AET1Gv20482800	6506.79	61.3564	6.72739	7.29702e-84
AET5Gv20153800	7123.64	2505.09	1.50732	1.74806e-83
AET3Gv20704200	8027.3	904.218	3.15002	6.44056e-83
AET3Gv20912300	2442.8	491.638	2.31241	4.80865e-82
AET3Gv20206500	437.616	37.5763	3.53525	5.69938e-82
AET5Gv20881600	35043.7	7364.59	2.25045	1.05353e-81
AET6Gv20201000	1248.82	39.7804	4.96748	6.22801e-81
AET2Gv20867600	10031.6	1802.7	2.47624	1.17141e-80
AET6Gv20014000	10979.5	545.466	4.33148	5.88314e-80
AET3Gv20946300	1580.18	398.451	1.98848	7.58662e-79
AET7Gv21326300	5430.48	211.432	4.6827	1.0583e-78
AET2Gv20853300	4232.38	478.092	3.14618	7.24453e-78
AET2Gv20696400	5883.86	2013.13	1.54695	9.35011e-78
AET5Gv20014000	1632.29	308.327	2.40465	5.11431e-77
AET7Gv20817300	26048.4	2556.54	3.34895	1.30612e-76
AET4Gv20705400	1570.33	203.289	2.95046	1.33084e-76
AET1Gv20174500	1312.79	77.5615	4.08029	7.46993e-76
AET3Gv20119300	1717.67	219.971	2.96721	5.2904e-75
AET1Gv20975400	2392.87	459.599	2.38032	6.60495e-75
AET5Gv20828700	4543.8	426.969	3.41227	1.05844e-74
AET3Gv20818600	6192.29	908.91	2.76856	1.79873e-74
AET2Gv20736300	6278.59	293.778	4.41744	2.32721e-74
AET1Gv20166900	20541.6	1085.02	4.24276	2.72188e-74
AET4Gv20071200	8769.9	303.783	4.85121	7.19853e-74
AET3Gv20814900	20625.8	1662.06	3.6333	1.30715e-73
AET5Gv20457000	11038.6	514.883	4.42231	3.09392e-73
AET2Gv20774000	2080.17	548.616	1.92138	4.44655e-72
AET5Gv20413000	9764.98	1354.72	2.84942	7.37069e-72
AET4Gv20105700	6136.24	672.869	3.18874	8.36577e-71
AET6Gv20430400	1092.06	253.547	2.10625	2.37662e-70
AET1Gv20001700	5130.62	265.235	4.2734	2.46898e-70
AET2Gv20923800	5353.55	1264.95	2.08101	4.00463e-70
AET7Gv21180100	7707.87	614.345	3.64938	4.23248e-70
AET4Gv20755100	6259.52	499.902	3.64638	6.50188e-70
AET7Gv21240100	3486.09	370.688	3.23241	7.91104e-70
AET2Gv20868600	10049.7	568.715	4.14326	1.24621e-69
AET5Gv20014400	470446	65049.8	2.85442	1.81123e-69
AET4Gv20212900	5737.35	356.294	4.00915	2.03426e-69
AET2Gv20938600	26055.9	5880.36	2.14775	1.07946e-68
AET6Gv20603300	16505.9	1784.08	3.20973	1.46109e-68
AET4Gv20864300	1474.35	65.1733	4.49934	7.62099e-68
AET3Gv20201400	24185.2	1241.99	4.28336	3.57166e-67
AET3Gv20390400	2523.48	11.2413	7.81966	3.87374e-67
AET5Gv20392900	29263.7	3805.19	2.94315	5.33727e-67
AET0Gv20072300	317661	44575.3	2.83318	1.53656e-66
AET7Gv20795800	1950.45	186.232	3.3877	1.73114e-66
AET7Gv20710000	503.889	54.3898	3.2121	1.89482e-66
AET1Gv20711500	21359.9	1377.35	3.9549	1.01143e-65
AET7Gv20634900	8609.47	91.2447	6.56127	1.115e-65
AET0Gv20104500	1247.66	122.213	3.35008	6.35998e-65
AET1Gv20045700	597.773	13.4204	5.4728	3.94049e-64
AET5Gv20627100	2010.32	691.129	1.54086	4.44447e-64
AET2Gv20791900	2067.02	773.315	1.41863	5.55835e-64
AET3Gv20907900	31756.3	4121.19	2.94585	1.88819e-63
AET6Gv20656300	4472.68	1230.39	1.86165	5.45783e-63
AET5Gv20725500	2849.86	427.008	2.73931	1.51481e-62
AET2Gv20960300	540.697	71.8897	2.91037	3.91858e-62
AET2Gv20869300	4022.45	126.186	4.99461	5.33956e-62
AET4Gv20290100	12520.4	2645.36	2.24273	8.9108e-62
AET3Gv20571600	402.551	56.735	2.82502	9.69655e-62
AET1Gv20581900	74009.8	4146.6	4.15772	1.84625e-61
AET1Gv20721600	4224.95	259.898	4.02331	2.83303e-61
AET4Gv20160800	4999.09	233.548	4.42045	2.84643e-61
AET2Gv21105600	6270.32	2454.75	1.35255	4.05778e-61
AET4Gv20453300	18464.9	3867.07	2.25537	6.5263e-61
AET2Gv20367600	10142.2	1301.43	2.96217	1.38337e-60
AET4Gv20479100	3935.69	961.341	2.03302	2.56046e-60
AET2Gv20177500	1710.98	257.835	2.73046	3.13518e-60
AET5Gv20514400	383.904	68.2459	2.48661	4.14219e-60
AET2Gv21004400	6223.87	889.821	2.80677	5.47524e-60
AET1Gv20469500	198830	28253.4	2.81506	6.21885e-60
AET6Gv20633100	4681.55	1461.89	1.67879	2.72409e-59
AET6Gv20120400	21053.9	952.015	4.46705	2.75918e-59
AET4Gv20045700	431.999	70.8758	2.61259	3.3526e-59
AET5Gv20070200	749.301	9.33239	6.33169	7.26484e-59
AET3Gv20611200	1135.63	192.563	2.55923	1.0814e-58
AET6Gv20648300	1490.04	45.461	5.03408	1.48184e-58
AET5Gv20109300	3667.61	186.203	4.30106	3.29998e-58
AET2Gv20162300	13234.9	1694.72	2.96522	3.41469e-58
AET2Gv20348000	3642.24	559.199	2.70366	3.98192e-58
AET1Gv20472300	35948.2	717.223	5.6477	5.08738e-58
AET7Gv20080900	237170	33435.4	2.82649	6.38955e-58
AET6Gv20086900	6290.18	1255.88	2.32418	7.44723e-58
AET6Gv20471700	260.402	25.8352	3.33565	8.54468e-58
AET3Gv20800600	44236.4	6312.22	2.80909	8.81613e-58
AET6Gv20816500	8332.29	3952.88	1.07578	1.06046e-57
AET5Gv20561200	56862	4549.98	3.64353	1.06255e-57
AET5Gv20434300	3225.69	1022.68	1.65697	1.60576e-57
AET2Gv21121300	1180.66	330.792	1.83357	3.40852e-57
AET2Gv20429800	2800.73	69.184	5.3373	3.59556e-57
AET6Gv20740200	3225.22	529.645	2.60614	4.07192e-57
AET5Gv21237500	2388.91	68.8018	5.11748	4.30444e-57
AET5Gv20597200	14290.6	2157.87	2.72723	2.59023e-56
AET6Gv20697000	584.221	82.8306	2.81683	2.90725e-56
AET3Gv20518600	9101.16	2161.39	2.07399	3.26565e-56
AET3Gv20242300	4066.78	1061.55	1.93753	4.13058e-56
AET7Gv21273400	6228.87	2471.02	1.33375	5.78548e-56
AET2Gv21220400	3247.92	538.949	2.59137	6.7743e-56
AET4Gv20593400	9987.02	453.899	4.45954	7.36505e-56
AET6Gv20855200	75859.3	11127.8	2.76919	7.80599e-56
AET1Gv20287700	1876.94	88.311	4.41038	8.72429e-56
AET1Gv20520800	7681.42	555.821	3.78848	9.73097e-56
AET2Gv21218800	1706.48	244.297	2.80488	1.32108e-55
AET3Gv20714400	16345.5	2738.16	2.57763	2.40709e-55
AET6Gv20653900	163659	26518.1	2.62563	2.53939e-55
AET1Gv20643600	46966.4	2604.86	4.17232	2.91763e-55
AET2Gv20838100	11709.7	629.524	4.21726	4.14741e-55
AET0Gv20006600	13155.5	921.315	3.83591	5.12016e-55
AET3Gv20771200	1253.83	129.436	3.27647	5.53637e-55
AET5Gv20561300	12295.6	1063.62	3.53111	6.22507e-55
AET2Gv20821100	2544.99	595.216	2.09573	8.17897e-55
AET2Gv20290600	2836.74	1137.16	1.31879	1.18016e-54
AET5Gv20332100	1079.3	19.9839	5.75272	1.27428e-54
AET7Gv20116100	2295.47	90.2557	4.66747	3.58773e-54
AET7Gv20913600	1078.73	30.0734	5.16179	5.6215e-54
AET1Gv20360200	11826.5	3286.89	1.84705	6.28876e-54
AET6Gv20354800	1959.65	51.0021	5.26609	8.93515e-54
AET7Gv21284100	14923.7	2073.95	2.84706	1.01631e-53
AET3Gv20716200	1617.97	110.029	3.87927	1.13295e-53
AET3Gv21238100	803.274	58.8781	3.76974	1.94701e-53
AET6Gv20260900	1930.42	343.408	2.4896	2.00791e-53
AET1Gv20447500	7956.43	1124.85	2.82281	2.60636e-53
AET3Gv20751300	1555.45	119.81	3.69919	2.79695e-53
AET5Gv20922800	6062.86	1527.43	1.98849	3.27707e-53
AET4Gv20000900	997.479	210.908	2.24209	4.08115e-53
AET2Gv20840000	11393.2	1529.78	2.89672	6.44482e-53
AET6Gv20859500	1316.43	462.727	1.50743	6.55227e-53
AET2Gv20890900	16815.4	1944.59	3.11214	9.41424e-53
AET2Gv20996000	1209.14	236.676	2.351	1.07141e-52
AET6Gv20562900	6106.83	1262.58	2.27394	1.21971e-52
AET4Gv20078100	4579.67	1531.94	1.57925	1.25399e-52
AET3Gv20045400	4405.64	1857.82	1.24518	1.33374e-52
AET7Gv20552900	2484.5	951.958	1.38334	2.00533e-52
AET5Gv20487900	11387.4	895.008	3.6692	2.97128e-52
AET1Gv20438300	3181.19	439.418	2.85556	3.01403e-52
AET3Gv20939100	35001.4	3937.29	3.15217	6.23938e-52
AET2Gv21011100	5937.95	2166.91	1.45411	7.95839e-52
AET6Gv20965000	724.569	8.81007	6.37427	1.21889e-51
AET2Gv20846600	4551.34	163.703	4.79646	1.37011e-51
AET3Gv20074000	1287.62	296.199	2.12081	2.65468e-51
AET2Gv20184800	21505.3	2224.18	3.27328	2.68176e-51
AET5Gv21106900	767.644	4.26567	7.51046	3.17082e-51
AET4Gv20283800	1644.05	719.22	1.19217	4.68492e-51
AET3Gv20399500	49104.7	13092.6	1.9071	6.32219e-51
AET2Gv20063900	1605.9	227.776	2.81787	7.57827e-51
AET7Gv20867900	1005	85.0616	3.56345	7.67523e-51
AET4Gv20119100	38018.3	5471.22	2.79671	1.08359e-50
AET2Gv20213600	2518.2	500.654	2.3298	1.73248e-50
AET7Gv21284600	20914.6	4053.22	2.36734	1.73888e-50
AET2Gv20286100	1050.12	338.573	1.63348	4.44801e-50
AET4Gv20555500	4347.27	493.702	3.13824	5.88603e-50
AET3Gv21057700	403.009	39.5514	3.34399	6.89342e-50
AET6Gv20862600	13824.2	1952.66	2.82367	1.0902e-49
AET4Gv20661700	20335.7	2574	2.98186	1.57195e-49
AET3Gv20882400	6051.41	1256.62	2.26756	2.14821e-49
AET1Gv20425700	4736.2	1481.97	1.67589	2.3599e-49
AET1Gv20736900	355.636	4.84265	6.21383	4.4216e-49
AET3Gv20641600	2060.84	286.001	2.84839	4.95809e-49
AET4Gv20459600	3950.15	547.985	2.84956	6.0619e-49
AET5Gv20099800	1571.34	30.7172	5.67898	7.25274e-49
AET6Gv20966700	3019.42	765.95	1.97807	7.57479e-49
AET1Gv20879400	1354.08	7.77669	7.44322	7.65464e-49
AET1Gv20562400	3064.6	1061.84	1.52919	9.8877e-49
AET7Gv20795700	1089.63	94.2932	3.53317	1.05953e-48
AET7Gv21172300	805.783	29.5953	4.76597	1.06159e-48
AET1Gv20946700	726.878	5.73285	6.99296	1.50328e-48
AET2Gv20248500	2747.03	743.496	1.88542	1.66272e-48
AET5Gv20486900	20239.7	620.266	5.02794	2.32222e-48
AET5Gv20026400	3176.97	981.335	1.69533	3.26062e-48
AET4Gv20113800	883.745	312.63	1.4985	3.33944e-48
AET2Gv21215900	6119	1687.77	1.85823	3.4276e-48
AET5Gv20582600	2113.67	576.915	1.87241	3.77117e-48
AET0Gv20061100	570.008	117.835	2.27241	3.95038e-48
AET3Gv20846200	2312.7	186.307	3.63423	4.61233e-48
AET5Gv20790500	895.191	156.805	2.5153	4.72442e-48
AET4Gv20564700	24274	2800.23	3.11576	5.80557e-48
AET5Gv20597400	250.913	34.9506	2.84143	5.80634e-48
AET5Gv20524700	9734.96	1747.77	2.47782	9.05903e-48
AET7Gv20873500	1314.94	166.536	2.9818	1.21665e-47
AET3Gv20824300	28279.8	1576.85	4.16455	2.16785e-47
AET7Gv21277400	26262.7	3380.86	2.95751	2.60767e-47
AET1Gv20682100	1079.23	152.396	2.82719	3.28717e-47
AET1Gv20951500	3301.24	1514.67	1.12393	5.95213e-47
AET7Gv20403000	43976.4	6837.08	2.68529	9.54942e-47
AET3Gv20369900	1479.77	611.811	1.27451	1.00639e-46
AET1Gv20740900	3474.97	90.0346	5.27124	2.16984e-46
AET3Gv21109500	38140.6	7351.01	2.37527	2.34788e-46
AET1Gv20669600	10139.9	1419.17	2.83704	4.00018e-46
AET1Gv20344300	73169.1	10942	2.7414	4.10658e-46
AET1Gv20643700	6776.72	245.466	4.78658	4.761e-46
AET2Gv20203500	9011.52	861.551	3.38652	5.34633e-46
AET2Gv20232700	8611.14	3852.8	1.1601	6.04026e-46
AET1Gv20867000	7864.69	1125.5	2.80471	9.84599e-46
AET4Gv20241100	11076.2	3284.65	1.75359	1.04125e-45
AET4Gv20149100	2358.55	43.3482	5.76551	1.10918e-45
AET5Gv20392500	2523.59	1098.99	1.19919	1.22522e-45
AET5Gv20232800	9304.98	2215.66	2.07022	1.27448e-45
AET2Gv20469700	1343.35	297.683	2.17422	2.8869e-45
AET2Gv20201700	866.288	57.8917	3.90512	3.89234e-45
AET5Gv20014300	11428.7	2324.14	2.29811	6.0093e-45
AET3Gv20382900	3375.93	1348.93	1.32327	6.12186e-45
AET4Gv20810800	1009.34	419.806	1.26456	7.11772e-45
AET1Gv20639800	6897.76	577.496	3.5779	8.21233e-45
AET6Gv20815800	3681.34	395.478	3.21826	9.42608e-45
AET5Gv21149300	6470.55	1337.72	2.27383	9.60919e-45
AET1Gv20275800	11994.5	2789.49	2.1042	1.03507e-44
AET3Gv20958300	3396.18	937.475	1.85698	1.07058e-44
AET2Gv21238300	3852.82	913.707	2.07607	1.13359e-44
AET6Gv20981800	5789.88	2043.9	1.50205	1.25531e-44
AET2Gv20738900	8769.93	4084.14	1.10232	1.32909e-44
AET1Gv20368200	5915.37	1313.23	2.17114	4.13488e-44
AET3Gv20379400	2730.41	622.039	2.13443	6.22094e-44
AET1Gv20098100	812.768	123.897	2.71323	1.08047e-43
AET1Gv20193800	5172.43	2298.6	1.16961	1.42111e-43
AET6Gv20649100	1144.59	22.6325	5.66364	1.75965e-43
AET2Gv20178100	8785.96	285.173	4.94527	1.9786e-43
AET1Gv20167000	12823.4	1527.11	3.06991	2.11341e-43
AET2Gv20162500	11326	1936.78	2.54785	2.23355e-43
AET7Gv20325500	6402.46	1165.09	2.45807	3.95207e-43
AET5Gv21179000	2313.78	526.766	2.13412	6.26558e-43
AET4Gv20696000	2878.82	339.591	3.08386	6.28802e-43
AET4Gv20113100	861.343	86.5431	3.31823	6.36748e-43
AET6Gv20820400	16228.9	3941.54	2.0417	6.84929e-43
AET5Gv20774400	1289.81	234.226	2.4596	8.80016e-43
AET3Gv20756700	3764.75	558.135	2.75416	9.36378e-43
AET5Gv20905400	128105	3214.84	5.31642	9.48897e-43
AET6Gv20365000	685.816	3.20757	7.7109	1.18836e-42
AET4Gv20535800	749.049	152.126	2.2982	1.23973e-42
AET3Gv20379200	5530.05	1171.34	2.23938	1.24441e-42
AET1Gv20507800	13154.4	5929.72	1.14935	1.29414e-42
AET7Gv20353200	1460.74	483.716	1.59476	1.37021e-42
AET6Gv20454800	2608.5	102.773	4.66448	1.55093e-42
AET3Gv20396100	9922.85	1433.33	2.79123	1.69964e-42
AET4Gv20268400	16042.2	4974.88	1.68898	1.7257e-42
AET7Gv21152400	405.168	14.375	4.81564	1.976e-42
AET7Gv20962000	12745.4	4563.54	1.48175	3.49546e-42
AET4Gv20471800	589.731	51.1453	3.5275	5.53627e-42
AET3Gv20790500	9582.83	15.0945	9.31225	7.51801e-42
AET1Gv20578300	1560.86	482.436	1.69263	1.40841e-41
AET5Gv21237700	2006.17	41.754	5.58902	1.40956e-41
AET6Gv20291200	9627.76	2178.78	2.14352	2.41071e-41
AET3Gv20641700	5496.47	1961.82	1.48623	2.52305e-41
AET5Gv20080800	698.431	17.6662	5.30447	2.63182e-41
AET3Gv20688500	6496.64	2522.72	1.36489	3.38948e-41
AET5Gv20004000	894.979	3.29184	8.08601	3.85661e-41
AET6Gv20014700	18612.6	3211.61	2.53492	4.40249e-41
AET1Gv20251300	9816.06	1786.45	2.45798	5.25711e-41
AET2Gv20327000	1462.78	421.807	1.79286	7.38887e-41
AET6Gv20398100	1887.94	348.358	2.43686	7.45358e-41
AET1Gv20478300	3171.1	795.454	1.99518	8.05625e-41
AET1Gv20466900	1384.53	260.173	2.41245	1.13508e-40
AET7Gv20589100	1136.77	382.626	1.57158	1.27331e-40
AET6Gv20356000	1135.32	248.031	2.19449	1.35165e-40
AET2Gv20796200	141790	60963.7	1.21773	1.87663e-40
AET3Gv20964800	2382.22	425.456	2.48462	2.4208e-40
AET1Gv20517900	4892.86	1010.71	2.27509	2.79366e-40
AET7Gv20808000	308.133	12.54	4.61439	3.5425e-40
AET5Gv20781800	194.502	19.8093	3.29866	3.7844e-40
AET3Gv21200900	5187.92	2074.94	1.32172	4.58371e-40
AET5Gv20868500	424.575	25.3025	4.07281	5.44387e-40
AET1Gv20581000	3181.55	183.712	4.11548	7.64963e-40
AET6Gv20908700	2585.59	825.995	1.6457	8.45464e-40
AET5Gv20665500	2933.37	714.984	2.03587	8.48248e-40
AET3Gv20861100	7730.92	514.1	3.91038	1.42782e-39
AET3Gv20208200	3193.32	864.959	1.88368	1.46022e-39
AET5Gv20597100	5791.11	1035.26	2.48362	1.57741e-39
AET2Gv20435900	459.981	23.5444	4.28634	1.671e-39
AET3Gv20839800	6178.8	1349.14	2.19515	2.33393e-39
AET6Gv20743100	1724.41	252.728	2.77083	2.61354e-39
AET6Gv20554900	61487.4	21557.7	1.51205	2.75868e-39
AET3Gv20937400	1388.05	1.19334	10.179	2.8472e-39
AET3Gv20235400	12911.4	1726.45	2.90278	3.10131e-39
AET7Gv20862600	6890.4	2822.13	1.28748	3.10514e-39
AET1Gv20652500	1597.32	358.168	2.15838	3.34075e-39
AET5Gv20497900	23423.3	3116.92	2.90977	3.60799e-39
AET5Gv20990000	18613.5	1369.76	3.76451	3.60799e-39
AET3Gv20069000	368.174	72.6905	2.34025	4.40838e-39
AET0Gv20072000	183.141	18.84	3.27941	5.73065e-39
AET3Gv20245700	381.55	90.3493	2.07942	6.76382e-39
AET4Gv20258700	1516.38	518.578	1.54731	7.27042e-39
AET5Gv20402800	2346.25	953.238	1.29847	7.51532e-39
AET7Gv20369200	5642.02	1047.96	2.4287	7.95815e-39
AET3Gv20779100	1509.59	427.574	1.81894	8.06551e-39
AET2Gv20601400	12186.3	52.4898	7.85862	9.08503e-39
AET1Gv21046200	282.2	23.9019	3.5602	1.54149e-38
AET5Gv20665600	10015.6	2246.77	2.15609	1.65929e-38
AET6Gv20873800	3158.81	1453.68	1.11927	1.68802e-38
AET5Gv20493600	8237.06	3009.17	1.45254	1.87319e-38
AET6Gv20632400	4127.77	1282.47	1.68612	1.9385e-38
AET1Gv20490500	11582.7	2901.9	1.9968	1.9605e-38
AET7Gv20780400	9824.66	2703.31	1.86162	2.01426e-38
AET3Gv20710200	577.605	1.78008	8.33016	2.60811e-38
AET6Gv20245000	11340.4	2820.69	2.00722	3.65439e-38
AET2Gv20969600	1228.26	335.596	1.87267	4.32524e-38
AET1Gv20864400	3430.29	303.839	3.4968	4.41127e-38
AET3Gv21057800	19667.1	2422.06	3.02144	6.00097e-38
AET6Gv20332000	17920.3	5197.35	1.78566	6.65544e-38
AET3Gv20726300	1064.16	238.467	2.1571	6.90181e-38
AET1Gv20476600	589.478	154.007	1.93532	7.60985e-38
AET4Gv20121500	1303.45	581.401	1.16442	8.87554e-38
AET2Gv20201500	528.516	127.501	2.04874	1.14343e-37
AET6Gv20447700	2750.82	185.836	3.88742	1.19475e-37
AET4Gv20103900	16747.2	1955.15	3.09861	1.21073e-37
AET2Gv21210000	4106.06	1636.78	1.32679	1.45996e-37
AET6Gv20864000	1165.77	381.617	1.61147	1.61166e-37
AET4Gv20437700	5090.36	1713.52	1.57058	1.94247e-37
AET7Gv20583800	1105	459.147	1.26867	2.09382e-37
AET7Gv20299500	16495.6	4991.76	1.72437	2.529e-37
AET6Gv20440900	4659.89	1443.55	1.69041	3.08396e-37
AET4Gv20658300	1796.79	226.027	2.99134	3.32005e-37
AET1Gv20584900	3930.89	519.263	2.92073	3.36981e-37
AET5Gv20951500	24095.4	6626.87	1.8623	3.87378e-37
AET7Gv20774200	1250.47	495.425	1.33537	4.05199e-37
AET4Gv20689400	7924.47	1219.71	2.69964	4.32903e-37
AET1Gv20675900	12358.5	1574.82	2.97221	5.58167e-37
AET1Gv20671300	1754.43	373.482	2.23085	5.59445e-37
AET5Gv20695000	530.188	73.9546	2.84073	6.94694e-37
AET1Gv20408600	40617.5	6134.15	2.72715	6.94861e-37
AET4Gv20723600	1614.41	468.797	1.78278	7.96087e-37
AET2Gv20928400	8628.68	2016.72	2.09692	8.00109e-37
AET2Gv21023700	456.036	2.06369	7.76704	1.01989e-36
AET3Gv20077200	12410.4	1559.17	2.99253	1.04953e-36
AET5Gv20680400	4735.14	1011.11	2.22723	1.15119e-36
AET3Gv20641800	3695.51	1573.22	1.23188	1.18355e-36
AET6Gv20801100	3234.07	697.401	2.21251	1.1913e-36
AET3Gv20252200	109399	30288.8	1.85274	1.37279e-36
AET5Gv21086400	42236	6906.43	2.61242	1.55767e-36
AET4Gv20143900	976.191	339.466	1.52146	1.87765e-36
AET6Gv20887700	414.465	71.1067	2.53833	2.03819e-36
AET7Gv20327600	2034.61	799.417	1.34712	2.30639e-36
AET3Gv20580800	1251.19	123.499	3.34048	2.75432e-36
AET4Gv20592700	1246.06	141.105	3.14305	3.18535e-36
AET3Gv20277300	2634.1	651.088	2.01624	3.19284e-36
AET7Gv21255100	21610.6	8757.65	1.30308	3.24371e-36
AET5Gv20444300	1145.81	532.578	1.1037	3.49108e-36
AET2Gv20748500	6109.65	1832.26	1.73729	4.28879e-36
AET7Gv21125800	5952.35	2497.35	1.25301	4.68178e-36
AET5Gv20495700	1176.27	324.82	1.85534	5.12965e-36
AET4Gv20459700	14997	5853.59	1.35724	6.01794e-36
AET4Gv20117900	3716.3	1334.6	1.47715	6.48196e-36
AET4Gv20774000	11211.1	4451.52	1.33246	6.50206e-36
AET4Gv20035300	5401.97	467.807	3.52945	7.53948e-36
AET4Gv20196600	3699.39	581.312	2.67052	8.16205e-36
AET1Gv20628300	3119.63	636.159	2.29367	8.73166e-36
AET7Gv20312500	1040.23	455.267	1.19294	8.85987e-36
AET7Gv20761400	2835.71	390.891	2.85841	9.11231e-36
AET4Gv20482900	7064.07	3071.8	1.20124	9.26605e-36
AET5Gv20159500	8866.84	2363.48	1.90738	1.6144e-35
AET5Gv20620900	1386.8	532.379	1.38014	1.98368e-35
AET3Gv20579200	8354.25	86.8512	6.58866	2.1137e-35
AET7Gv21284800	1392.86	106.974	3.70104	2.33584e-35
AET7Gv20593900	1566.6	608.47	1.36372	2.52598e-35
AET3Gv20678500	1652.7	341.264	2.27682	2.80446e-35
AET4Gv20764400	209.273	20.9333	3.31623	2.88966e-35
AET5Gv21140900	10372.9	2760.84	1.90958	3.31075e-35
AET5Gv21244700	8086.35	3482.6	1.2151	3.47483e-35
AET5Gv20033000	6607.99	1503	2.13652	4.31077e-35
AET5Gv20148400	7670.33	2053.38	1.90111	4.59709e-35
AET2Gv20722100	2059.89	119.687	4.10634	4.78445e-35
AET7Gv21138200	3560.49	1038.43	1.77769	4.84319e-35
AET4Gv20743200	1772.88	496.141	1.83709	7.21728e-35
AET3Gv21148400	972.556	206.892	2.23364	9.75961e-35
AET3Gv21003800	5647.42	1611.02	1.80974	1.27426e-34
AET4Gv20576600	11514.8	4795.25	1.26382	1.70532e-34
AET3Gv20211400	4746.13	1790.31	1.40639	1.78814e-34
AET1Gv20553800	2030.04	875.917	1.21144	1.92558e-34
AET7Gv21107700	28337.5	6591.17	2.10412	1.98355e-34
AET5Gv20016000	688.271	138.734	2.31174	2.21572e-34
AET3Gv20264200	673.816	62.6971	3.42424	3.42447e-34
AET2Gv20945400	4101.58	568.342	2.85107	3.69057e-34
AET1Gv20470900	1133.27	238.198	2.25106	3.89491e-34
AET7Gv21167500	366.26	57.3391	2.67956	4.48673e-34
AET2Gv20429200	8388.81	3753.46	1.15997	5.11997e-34
AET7Gv20262600	303.806	20.64	3.87952	5.91445e-34
AET2Gv20878300	10397.6	2170.33	2.2603	9.23615e-34
AET6Gv20752400	381.212	3.89323	6.61327	9.65392e-34
AET3Gv20202600	1180.35	556.074	1.08568	1.10799e-33
AET4Gv20822900	1531.55	639.564	1.26071	1.48879e-33
AET5Gv20488000	5323.12	1144.49	2.21741	1.93105e-33
AET1Gv20897300	10863.4	3376.84	1.68566	1.9486e-33
AET3Gv20170000	2840.11	303.605	3.22578	2.07761e-33
AET1Gv20307700	1519.21	263.941	2.52476	2.08872e-33
AET7Gv20721200	4893.39	994.788	2.2985	2.32045e-33
AET4Gv20202600	9665.46	1769.71	2.44927	2.59872e-33
AET5Gv20372600	5584.38	387.035	3.85075	2.9212e-33
AET5Gv20704900	12221.7	5742.02	1.08961	2.95815e-33
AET7Gv20604400	2336.97	778.127	1.58671	2.99442e-33
AET2Gv21076200	1963.19	736.914	1.41362	3.07798e-33
AET5Gv20836800	14181.5	2759.53	2.36151	3.1136e-33
AET1Gv20598100	3006.17	798.802	1.91184	3.27462e-33
AET7Gv20833300	5793.44	2039.27	1.50618	4.1799e-33
AET6Gv20738600	1115.26	15.199	6.20373	5.97996e-33
AET6Gv20054700	2641.22	1181.09	1.16007	6.34986e-33
AET2Gv20645000	6826.75	2024.74	1.75321	6.57637e-33
AET7Gv20216300	2578.44	430.58	2.58179	6.7297e-33
AET1Gv20029700	572.384	103.961	2.46135	7.32476e-33
AET5Gv20729400	132.195	12.8929	3.35834	7.85712e-33
AET5Gv20733400	519.65	109.739	2.24594	7.95938e-33
AET3Gv20346000	12402.9	938.562	3.7241	8.2897e-33
AET2Gv21034400	8683.69	4246.43	1.03188	8.82443e-33
AET2Gv20535500	4296.51	848.938	2.33962	1.0492e-32
AET7Gv20051400	4222.4	170.391	4.63137	1.10684e-32
AET7Gv20309900	1323.54	625.312	1.08072	1.33391e-32
AET2Gv20838900	339.667	29.8549	3.50698	1.46438e-32
AET4Gv20831000	301.362	69.3962	2.12244	1.60983e-32
AET3Gv20736400	7619.29	2177.61	1.80686	1.73563e-32
AET2Gv20867500	178.438	20.0453	3.1363	1.95756e-32
AET3Gv20606900	20877.9	3218.19	2.69771	2.21726e-32
AET7Gv21283600	573.223	15.5219	5.21567	2.38396e-32
AET7Gv20925200	6564.71	2296.89	1.51525	3.27203e-32
AET4Gv20059300	1085.85	297.155	1.87109	3.59106e-32
AET2Gv20910300	3313.35	1214.78	1.44737	3.87497e-32
AET3Gv21139300	10737	1745.05	2.62115	4.3458e-32
AET4Gv20033600	1207.25	441.217	1.45133	4.66906e-32
AET5Gv20876200	6636.53	926.413	2.84062	4.75162e-32
AET5Gv20786600	3507.49	1202.36	1.54451	5.20674e-32
AET2Gv20950100	1217.16	433.534	1.48938	5.43453e-32
AET4Gv20311800	2742.04	1164.05	1.23541	5.63297e-32
AET7Gv20278100	1817.23	421.608	2.10721	5.81483e-32
AET1Gv20501800	1774.03	881.376	1.00901	6.59749e-32
AET4Gv20070200	27680.1	7191.33	1.94448	7.2255e-32
AET4Gv20499000	1933.25	660.033	1.55007	9.8309e-32
AET6Gv20247500	1043.33	212.636	2.29467	1.0358e-31
AET6Gv20025600	4699.38	1504.87	1.64284	1.10041e-31
AET3Gv20867500	4073.75	1338.48	1.6057	1.25685e-31
AET1Gv20034100	3190	1368.8	1.22009	1.27997e-31
AET1Gv20218400	400.627	1.84939	7.79725	1.3619e-31
AET1Gv20544200	16844.1	1256.12	3.74531	1.46783e-31
AET1Gv20917100	308.931	35.2885	3.12952	1.67481e-31
AET6Gv20058500	4119.03	1347.3	1.61189	1.91695e-31
AET1Gv20598500	2503.3	995.824	1.32927	2.05998e-31
AET5Gv21125700	3945.3	608.17	2.69795	2.22331e-31
AET4Gv20081300	722.228	29.8924	4.5979	2.24174e-31
AET1Gv20646000	2096.13	1025.13	1.03202	2.29745e-31
AET3Gv20507300	755.179	211.947	1.83131	2.33879e-31
AET2Gv20981200	1144.9	362.764	1.65742	2.66444e-31
AET1Gv20607100	2098.14	1008.7	1.05586	2.95312e-31
AET3Gv20535900	5692.75	553.085	3.36359	3.06615e-31
AET5Gv21095300	3425.94	685.805	2.32026	3.10473e-31
AET6Gv20170100	28061.7	2984.37	3.23315	3.51094e-31
AET3Gv21148500	1106.04	201.38	2.45835	3.81044e-31
AET1Gv20826600	1258.5	128.275	3.2958	3.87061e-31
AET1Gv20730900	3466.64	829.548	2.06261	4.28945e-31
AET7Gv20890100	2499.04	760.396	1.71565	4.30546e-31
AET6Gv20957100	29955.3	7786.08	1.9438	4.54857e-31
AET3Gv20585500	1794.44	658.624	1.44596	4.63953e-31
AET3Gv20811000	1097.87	177.68	2.62684	5.08835e-31
AET1Gv20636100	4396.46	1151.58	1.93263	6.68381e-31
AET5Gv21106800	453.238	10.987	5.37881	6.88965e-31
AET3Gv20077400	1024.95	47.0253	4.44445	7.85017e-31
AET3Gv20083400	1595.73	738.079	1.11121	8.27484e-31
AET5Gv21106100	242.149	11.2428	4.41845	8.4377e-31
AET6Gv20380800	1111.39	171.791	2.69219	9.85513e-31
AET1Gv20713500	273.199	47.3281	2.53584	1.12132e-30
AET1Gv20274800	4377.25	1294.03	1.75803	1.18853e-30
AET7Gv20846400	2860.82	562.659	2.34525	1.23467e-30
AET3Gv20419800	2884.39	857.344	1.74998	1.26832e-30
AET4Gv20467600	9297.95	3067.62	1.59953	1.26832e-30
AET7Gv20498400	1350.63	403.572	1.74225	1.30396e-30
AET3Gv20047800	3224.52	995.524	1.69543	1.32043e-30
AET2Gv20056600	7308.15	1684.16	2.11743	1.34491e-30
AET7Gv21058900	1779.92	588.054	1.59786	1.38672e-30
AET3Gv21258900	4470.56	1867.78	1.25896	1.44622e-30
AET4Gv20149000	545.824	8.08503	6.07789	1.44787e-30
AET2Gv21114800	9109.12	2471.49	1.88186	1.48616e-30
AET3Gv20676700	3774.7	1119.13	1.75369	1.71839e-30
AET5Gv20419700	1295.22	107.21	3.59235	1.75203e-30
AET1Gv20466800	1346.84	247.356	2.44576	1.8654e-30
AET4Gv20562500	609.48	70.3603	3.11299	2.58271e-30
AET3Gv20779000	1260.31	253.638	2.31161	2.93274e-30
AET6Gv20315400	2421.33	446.193	2.43985	3.0027e-30
AET5Gv20799000	173.259	23.1323	2.89291	3.59104e-30
AET2Gv21077700	47879.6	10484	2.19118	3.6363e-30
AET1Gv20878400	9890.53	1818.38	2.44324	3.88315e-30
AET2Gv21087000	7409.21	1925.21	1.94432	4.33092e-30
AET7Gv20943100	3884.66	1474.2	1.39752	5.9901e-30
AET7Gv21151800	1875.23	177.594	3.40072	7.50365e-30
AET3Gv20401000	370.961	19.7104	4.23169	7.64355e-30
AET5Gv20431700	416.039	35.4711	3.54631	7.94028e-30
AET3Gv20721300	774.675	170.422	2.18482	8.65781e-30
AET4Gv20490400	1065.97	286.824	1.89409	8.65781e-30
AET1Gv20915700	501.389	109.206	2.2021	9.33337e-30
AET7Gv20566300	1658.57	749.546	1.14478	9.45037e-30
AET4Gv20020000	1478.83	378.628	1.9647	9.6138e-30
AET5Gv20275100	2327.43	1066.28	1.12557	1.19032e-29
AET2Gv20594700	826.5	157.35	2.39391	1.26205e-29
AET5Gv20585700	340.416	48.2806	2.81785	1.28138e-29
AET6Gv20610400	14884.3	2383.12	2.64292	1.55148e-29
AET3Gv20376000	1021.43	252.791	2.01483	1.7191e-29
AET2Gv20476900	9305.57	4137.28	1.16926	1.84487e-29
AET2Gv21032700	660.725	131.296	2.3316	1.90631e-29
AET2Gv20429000	1339.44	257.352	2.37977	1.99793e-29
AET6Gv20171300	1495.01	588.059	1.34646	2.18223e-29
AET5Gv20310200	1721.04	718.965	1.25856	3.05244e-29
AET7Gv20261400	9132.57	2367.36	1.94767	3.61527e-29
AET5Gv21118200	479.253	26.5807	4.17622	3.96809e-29
AET2Gv21131000	402.946	52.6018	2.93564	4.06759e-29
AET7Gv21030600	4587.27	68.4974	6.06659	4.5629e-29
AET2Gv20913000	10813.9	2927.45	1.88503	8.87839e-29
AET3Gv20740300	3645.71	1541.02	1.24188	8.93965e-29
AET6Gv20290900	974.432	263.015	1.8897	9.21544e-29
AET2Gv20213500	290.571	14.9221	4.27973	9.58149e-29
AET3Gv20744000	2009.15	170.601	3.55804	9.62e-29
AET0Gv20107700	299.096	34.985	3.09714	9.9755e-29
AET2Gv21195700	384.024	7.26902	5.73179	1.06751e-28
AET6Gv20766100	7135.4	3485.35	1.03349	1.10939e-28
AET6Gv20867800	35467.3	9138.36	1.95645	1.14173e-28
AET7Gv20894900	1125.28	166.467	2.75671	1.16529e-28
AET1Gv20289800	14056.6	2977.58	2.23896	1.40705e-28
AET3Gv20736200	5883.48	2290.84	1.36081	1.50227e-28
AET5Gv20513500	299.122	45.3093	2.72635	1.50227e-28
AET3Gv20188200	7491.65	3113.12	1.26681	1.55369e-28
AET2Gv20247000	1166.97	487.936	1.25797	1.64825e-28
AET5Gv21024600	2478.85	944.015	1.39213	1.75661e-28
AET2Gv20896000	1875.18	907.343	1.04639	1.84544e-28
AET6Gv20634400	955.896	60.0186	3.99545	1.91731e-28
AET3Gv20632100	2288.81	458.464	2.31978	1.94306e-28
AET0Gv20055300	982.834	179.341	2.45559	1.97999e-28
AET5Gv20218100	3281.44	550.835	2.57434	2.00002e-28
AET5Gv20688500	2682.32	995.621	1.42929	2.13364e-28
AET5Gv21127600	3122.16	2.03408	10.5612	2.26868e-28
AET3Gv21239400	1879.41	861.143	1.12666	2.38669e-28
AET6Gv20635100	7306.88	2666.82	1.45396	2.3882e-28
AET6Gv20988000	6181.59	1418.14	2.1239	2.45264e-28
AET3Gv20011500	3049.66	1020.59	1.57892	2.56275e-28
AET1Gv20978800	918.406	62.8232	3.86894	3.07292e-28
AET6Gv20310100	1783.4	643.536	1.4704	3.40977e-28
AET2Gv20220300	6892.18	3137.15	1.13511	3.40991e-28
AET6Gv20904000	492.429	12.4002	5.31756	3.46129e-28
AET7Gv21135700	2870.95	732.014	1.97134	3.54761e-28
AET3Gv20854600	1653.57	717.188	1.20374	3.74668e-28
AET3Gv20755100	4313.83	1516.65	1.50765	3.81734e-28
AET3Gv20802200	672.671	12.7598	5.71609	4.08343e-28
AET4Gv20784000	19269.3	6960.63	1.46901	4.08727e-28
AET2Gv20749600	1318.66	399.545	1.7221	4.28152e-28
AET5Gv20473500	5593.42	1032.08	2.43825	4.5698e-28
AET5Gv21079600	2489.75	688.16	1.85444	4.92056e-28
AET6Gv20866400	25313.6	1551.02	4.02873	4.95107e-28
AET3Gv20427100	3890.03	1548.13	1.32964	5.11966e-28
AET3Gv20321100	569.998	132.193	2.10641	5.68158e-28
AET4Gv20593100	1487.41	531.209	1.4856	6.81127e-28
AET2Gv20327600	5708.84	1742.36	1.71201	6.86849e-28
AET5Gv20372500	421.368	63.1731	2.73877	6.92043e-28
AET1Gv20796300	713.57	18.1177	5.30288	7.19228e-28
AET4Gv20735600	1552.62	342.168	2.18136	7.19779e-28
AET5Gv21224100	56227	12778.2	2.13759	7.24033e-28
AET4Gv20090200	3324.94	450.105	2.88452	7.73079e-28
AET6Gv20623300	3215.62	1446.82	1.15191	7.82636e-28
AET5Gv21223900	4065.62	1073.01	1.92145	8.91489e-28
AET2Gv21031900	8889.73	2671.43	1.73436	9.09235e-28
AET6Gv20864100	31298.5	4380.94	2.83678	9.58268e-28
AET3Gv20698500	794.192	106.517	2.89848	9.82654e-28
AET3Gv20205500	1250.74	521.579	1.26146	9.96339e-28
AET7Gv20894800	865.247	131.7	2.7155	1.13808e-27
AET1Gv20186900	6817.11	1723.05	1.98423	1.17122e-27
AET7Gv20332900	4260.85	1866.55	1.19094	1.24058e-27
AET3Gv21013600	1735.1	717.391	1.2736	1.28006e-27
AET5Gv20925300	542.292	68.5417	2.9849	1.29858e-27
AET7Gv20752100	1571.1	668.196	1.23232	1.29858e-27
AET2Gv20561800	10238.8	3853.8	1.40954	1.37032e-27
AET7Gv21227400	14105.3	1860.84	2.92227	1.46292e-27
AET5Gv20411200	3539.9	1459.68	1.27769	1.49596e-27
AET2Gv20640200	2025.7	861.743	1.23393	1.62648e-27
AET3Gv20783800	1152.87	132.53	3.11936	1.69918e-27
AET5Gv20783900	873.462	167.901	2.38005	1.82965e-27
AET1Gv20102100	2263.1	368.491	2.61907	2.14655e-27
AET5Gv20493800	1512.65	700.013	1.1107	2.15547e-27
AET4Gv20199200	2676.85	227.591	3.5562	2.29347e-27
AET1Gv20592000	3162.68	755.935	2.0649	2.33903e-27
AET3Gv20774300	2423.03	500.127	2.27659	2.35807e-27
AET3Gv20183300	2931.53	933.789	1.65001	2.93858e-27
AET2Gv20271600	3276.86	1528.68	1.09993	3.09028e-27
AET5Gv20478400	14180	7031.54	1.01196	3.16366e-27
AET2Gv20223100	6830.76	2736.18	1.3197	3.23401e-27
AET3Gv20854700	3065.29	1029.32	1.57431	3.79162e-27
AET7Gv20557200	1513.03	555.888	1.44351	4.12371e-27
AET4Gv20023500	1228.68	203.423	2.59579	4.64147e-27
AET4Gv20540700	535.415	36.8781	3.86054	4.76831e-27
AET4Gv20636100	2046.87	700.446	1.54717	4.84479e-27
AET2Gv20837800	972.303	379.34	1.3565	5.64937e-27
AET1Gv20749400	1217.71	309.479	1.97619	6.21722e-27
AET7Gv20802700	6349.58	2786.14	1.18813	6.3208e-27
AET2Gv20970300	7781.24	3584.69	1.11809	6.34882e-27
AET2Gv20432800	2196.23	407.144	2.43135	6.84482e-27
AET5Gv20654300	1812.02	839.564	1.10884	8.20643e-27
AET3Gv20674400	18005.7	6809.79	1.40269	8.21242e-27
AET5Gv20546100	4928.92	1555.3	1.66437	1.01384e-26
AET2Gv20640900	1246.44	68.0606	4.19533	1.04667e-26
AET6Gv20737600	4125.3	930.995	2.14756	1.14814e-26
AET5Gv20401600	1554.12	428.826	1.85668	1.25189e-26
AET4Gv20772800	955.824	289.015	1.72549	1.48043e-26
AET1Gv20942800	3723.85	413.546	3.17049	1.60456e-26
AET1Gv20623200	1062.68	80.8915	3.71616	1.6056e-26
AET5Gv20989100	477.569	50.2988	3.24828	1.70483e-26
AET7Gv20938100	833.772	218.511	1.93125	1.99969e-26
AET2Gv20420500	2648.68	1001.47	1.40333	2.50897e-26
AET2Gv20192600	17786.5	4584.87	1.95576	2.67674e-26
AET6Gv20595600	515.701	119.789	2.10351	2.7494e-26
AET6Gv20803900	1006.95	390.998	1.36356	2.76049e-26
AET3Gv20041500	1180.01	448.434	1.39598	2.76355e-26
AET1Gv20628400	3605.23	1741.57	1.04959	3.48277e-26
AET5Gv20585300	4929.81	2292.68	1.10412	3.54544e-26
AET4Gv20119000	3977.48	1498.88	1.40753	3.79413e-26
AET5Gv20549600	623.421	182.12	1.77619	4.08531e-26
AET7Gv20911600	1765.28	876.306	1.00944	4.0898e-26
AET7Gv20099600	792.634	382.772	1.05154	4.10984e-26
AET7Gv20436300	1843.51	578.728	1.67156	4.59277e-26
AET1Gv20966500	73514.5	18857.1	1.96291	5.0532e-26
AET5Gv20517200	132066	15917.6	3.05256	5.2233e-26
AET1Gv20585800	1548.14	686.367	1.17288	5.34787e-26
AET1Gv20957500	207.847	24.9227	3.05627	5.81509e-26
AET3Gv20844700	1412.32	258.885	2.44793	5.89965e-26
AET3Gv20200100	10106.1	4224.06	1.25856	6.17164e-26
AET3Gv20437900	1123.69	387.519	1.536	6.26579e-26
AET1Gv20616800	10157	3419.38	1.57054	6.51262e-26
AET4Gv20180400	10292.7	4526.09	1.18521	6.51662e-26
AET3Gv21186900	1752.33	80.5185	4.44389	6.68557e-26
AET1Gv20429100	2962.32	135.382	4.45247	6.76859e-26
AET2Gv20712500	3959.21	417.546	3.24482	7.65198e-26
AET4Gv20743700	19110	6518.72	1.55165	7.73665e-26
AET7Gv21061700	5500.31	2238.27	1.29687	7.80429e-26
AET3Gv20875700	297.138	25.5541	3.53414	8.28612e-26
AET5Gv20736500	4172.59	315.06	3.72708	8.4331e-26
AET1Gv20139100	3736.37	1149.2	1.70092	8.62129e-26
AET7Gv20667200	484.625	53.144	3.18801	9.08018e-26
AET3Gv20291700	2891.69	1075.47	1.42654	9.21165e-26
AET3Gv20345000	55543.5	12567.6	2.14389	9.68323e-26
AET2Gv20379700	2988.13	1478.67	1.01457	1.09305e-25
AET2Gv20273000	758.915	139.924	2.43852	1.09474e-25
AET5Gv20245700	338.298	116.86	1.53754	1.09788e-25
AET2Gv20639900	2116.13	304.211	2.79812	1.10123e-25
AET3Gv21129600	4225.07	1335.19	1.66181	1.14429e-25
AET3Gv20849300	13059.5	3577.44	1.86804	1.28202e-25
AET3Gv20100100	822.392	109.374	2.90991	1.33152e-25
AET4Gv20469200	4026.45	1741.64	1.20864	1.43168e-25
AET1Gv20877600	2834.78	1314.09	1.10872	1.56441e-25
AET2Gv20639800	846.743	115.085	2.87827	1.63412e-25
AET2Gv20769500	18403.8	6772.05	1.44226	1.63412e-25
AET6Gv20771200	1769.48	587.351	1.59141	1.64889e-25
AET2Gv21288000	4930.23	1259.34	1.96894	1.69185e-25
AET7Gv21063800	665.374	85.7964	2.95717	1.71845e-25
AET2Gv21196400	8927.74	3769.44	1.24377	1.80637e-25
AET5Gv20488400	3527.11	1312.33	1.42603	2.05657e-25
AET5Gv20594500	1553.19	713.852	1.12188	2.0577e-25
AET3Gv20671200	412.379	73.2485	2.48994	2.20654e-25
AET6Gv20474200	1622.64	686.306	1.24125	2.3685e-25
AET1Gv20483200	935.141	441.564	1.08177	2.59787e-25
AET2Gv20156700	14771.6	5531.68	1.41696	3.10697e-25
AET3Gv20367600	445.85	175.736	1.34335	3.15402e-25
AET6Gv20296400	1197.72	582.335	1.04146	3.19905e-25
AET2Gv21239900	1469.81	728.354	1.0122	3.45516e-25
AET2Gv20535700	1796.17	434.388	2.04824	3.63989e-25
AET6Gv20748400	430.644	27.8055	3.95292	3.72084e-25
AET1Gv20822000	4963.2	1779.6	1.47964	3.99064e-25
AET3Gv20415800	9401.93	1734.66	2.43836	4.07148e-25
AET3Gv20625100	583.788	94.6682	2.62191	4.21524e-25
AET1Gv20525400	223.329	58.574	1.93219	4.47418e-25
AET2Gv20645100	1010.28	323.629	1.6406	4.47552e-25
AET5Gv21016500	657.701	223.684	1.55652	4.50054e-25
AET4Gv20575700	1937.7	263.185	2.87969	5.31016e-25
AET7Gv21322900	16468.5	6725.48	1.29191	6.38696e-25
AET5Gv21117800	10997.8	4005.4	1.45716	7.27348e-25
AET2Gv20418700	4099.57	705.639	2.53851	8.51404e-25
AET3Gv20915300	198.213	17.2526	3.53012	8.89446e-25
AET5Gv20380700	19288.2	7389.93	1.38412	1.03383e-24
AET2Gv20594800	385.933	70.6683	2.45235	1.10336e-24
AET5Gv20993500	300.884	18.6129	4.00767	1.15736e-24
AET3Gv20612900	2524.1	931.364	1.43767	1.17529e-24
AET6Gv20957500	2447.67	806.144	1.60239	1.34195e-24
AET4Gv20469800	2657.06	1129.15	1.23412	1.42794e-24
AET2Gv20816000	1066.33	469.582	1.18339	1.57703e-24
AET5Gv20931400	79080.5	26646.7	1.56937	1.9421e-24
AET2Gv20806600	17200.7	6781.44	1.34274	2.05589e-24
AET4Gv20025000	8410.64	2803.95	1.58475	2.0883e-24
AET6Gv20659300	4611.59	2144.52	1.10422	2.12032e-24
AET7Gv20284100	150.735	4.18692	5.16859	2.27853e-24
AET7Gv20281000	802.863	350.696	1.1953	2.36623e-24
AET7Gv20626400	1221.28	498.857	1.29091	2.36623e-24
AET6Gv20178200	1640.13	440.724	1.89574	2.58056e-24
AET3Gv20543600	4559.39	1103.36	2.04685	2.79766e-24
AET6Gv20758000	3969.32	1014.5	1.96793	2.85408e-24
AET1Gv20532600	722.178	93.324	2.95117	2.86872e-24
AET7Gv20623600	1490.94	682.04	1.1285	2.98009e-24
AET1Gv20703200	72152.4	8300.11	3.11985	3.01238e-24
AET1Gv20731300	638.812	90.9986	2.8123	3.35865e-24
AET7Gv20448700	4823.28	792.992	2.60455	3.35898e-24
AET7Gv20365100	5344.39	2548.03	1.06853	3.5969e-24
AET5Gv20894400	20524.1	6838.9	1.58543	4.79484e-24
AET1Gv20302400	942.02	413.784	1.18609	5.45906e-24
AET2Gv21015100	3933.67	324.756	3.59856	6.04815e-24
AET1Gv20250500	1298.04	275.274	2.23831	6.14762e-24
AET5Gv20322400	2706.34	841.529	1.68506	6.14762e-24
AET1Gv20903200	8620.1	2760.74	1.64258	7.62258e-24
AET5Gv20009100	1263.1	494.346	1.35394	8.13809e-24
AET7Gv20462700	1662.01	159.871	3.37715	8.49639e-24
AET5Gv20821200	2986.74	853.701	1.80622	8.89518e-24
AET7Gv20812000	2208.17	754.951	1.54846	9.46767e-24
AET7Gv20815800	1508.69	539.819	1.4823	9.92929e-24
AET1Gv20642300	2107.12	554.986	1.92433	1.00255e-23
AET5Gv21229300	762.857	191.968	1.98989	1.00329e-23
AET2Gv20354800	38902	8762.02	2.1505	1.06898e-23
AET3Gv20197700	4896.25	2015.35	1.28037	1.14711e-23
AET7Gv20679200	381.406	4.59385	6.39289	1.37279e-23
AET7Gv20361900	1776.51	378.465	2.23012	1.61936e-23
AET6Gv20901500	501.885	89.5666	2.48903	1.81498e-23
AET4Gv20001200	1004.22	457.891	1.13152	1.87079e-23
AET5Gv20090900	1918.27	758.106	1.3383	1.89456e-23
AET2Gv20281500	335.506	95.0812	1.8235	1.91343e-23
AET4Gv20203200	12705.6	4405.81	1.52787	2.29548e-23
AET5Gv21106000	122.561	8.48188	3.86324	2.41124e-23
AET2Gv20202600	6546.41	1801.05	1.8619	2.64828e-23
AET2Gv20354500	2579.83	507.535	2.3455	2.68558e-23
AET5Gv20414500	3897.08	1656.05	1.23429	2.91202e-23
AET3Gv20283800	54863.1	17607	1.63968	3.02172e-23
AET1Gv20883200	158.85	4.5392	5.14227	3.22077e-23
AET4Gv20686200	428.114	27.3173	3.9709	3.42629e-23
AET1Gv20195000	8097.63	2356.89	1.78053	3.76063e-23
AET7Gv20218600	576.888	130.933	2.13812	4.16444e-23
AET0Gv20056100	223.623	27.2383	3.0351	4.4051e-23
AET1Gv20726000	1040.18	371.567	1.48377	4.46988e-23
AET5Gv21053700	2612.54	1074.01	1.28186	5.04885e-23
AET6Gv20377500	3344.08	1566.29	1.09402	5.10928e-23
AET7Gv20120200	3276.88	1378.72	1.24887	5.2876e-23
AET3Gv20626300	6721.52	2673.93	1.32973	5.42107e-23
AET4Gv20148700	330.992	36.9996	3.16111	5.65477e-23
AET1Gv20878900	2661.09	135.725	4.29446	6.50101e-23
AET1Gv20978600	1919.39	453.385	2.08221	6.89408e-23
AET7Gv20568800	1060.36	128.144	3.05054	7.41794e-23
AET7Gv21236300	5023.71	1071.51	2.2291	7.63107e-23
AET6Gv20901300	759.459	126.665	2.58528	7.66784e-23
AET1Gv20729600	1350.75	615.179	1.13351	8.07266e-23
AET4Gv20252000	9987.07	3466.9	1.52629	8.17505e-23
AET4Gv20867400	511.465	12.6587	5.3396	8.36674e-23
AET2Gv20529500	1124.82	557.445	1.01183	8.42023e-23
AET6Gv20863800	1338.9	549.078	1.28477	8.82225e-23
AET5Gv20003600	2850.99	1368.67	1.05847	9.58305e-23
AET3Gv20365100	3406.58	1681.44	1.01854	9.659e-23
AET1Gv20485600	2804.11	394.745	2.82855	9.78388e-23
AET6Gv20295000	9843.05	3719.24	1.40403	9.86878e-23
AET2Gv21209600	759.811	274.238	1.47215	1.05102e-22
AET7Gv20523100	5587.64	2420.94	1.2063	1.07163e-22
AET0Gv20103700	343.823	57.3678	2.58548	1.08551e-22
AET6Gv20091700	1610.4	762.057	1.07848	1.16296e-22
AET3Gv20019700	729.353	329.46	1.14775	1.23791e-22
AET7Gv20123600	1691.25	406.889	2.05516	1.25963e-22
AET0Gv20006200	1890.38	753.724	1.3268	1.4055e-22
AET2Gv21160700	713.858	133.318	2.41983	1.43294e-22
AET7Gv21313400	4277.49	478.715	3.15945	1.51034e-22
AET7Gv20905200	650.327	188.044	1.78983	1.52449e-22
AET5Gv20874400	2071.42	723.885	1.51705	1.60285e-22
AET5Gv20579600	10971.5	3976.44	1.46412	1.68521e-22
AET7Gv20965200	1660.49	765.518	1.11649	1.70071e-22
AET6Gv20392500	915.085	375.138	1.28634	1.71213e-22
AET2Gv21159800	13647.1	3922.75	1.7986	2.18657e-22
AET7Gv20334700	1051.99	415.767	1.33896	2.5045e-22
AET1Gv20674800	12244.4	4705.84	1.37956	2.5296e-22
AET7Gv20496300	3664.52	1422.69	1.36449	2.7068e-22
AET5Gv20741000	98399.8	10625.9	3.21105	2.74784e-22
AET7Gv20021800	2960.98	1453.95	1.02598	2.74784e-22
AET7Gv20673900	11036.9	3414.92	1.69243	2.84169e-22
AET5Gv20091500	446.728	181.661	1.29592	2.91531e-22
AET3Gv21205900	1224.14	564.554	1.11637	3.00885e-22
AET1Gv20857000	259.893	22.7528	3.5136	3.07334e-22
AET1Gv20736600	228.766	33.713	2.76156	3.13517e-22
AET6Gv20699500	2566.74	443.035	2.53475	3.25893e-22
AET4Gv20637300	686.886	94.3669	2.86381	3.25952e-22
AET5Gv20353500	1965.54	961.364	1.03033	3.27301e-22
AET6Gv20364300	35396.6	6020.42	2.55566	3.43413e-22
AET5Gv20950600	1528.79	617.491	1.30723	3.5573e-22
AET7Gv21058700	681.546	295.257	1.20696	4.16736e-22
AET1Gv20973200	1881.83	602.445	1.64239	4.2995e-22
AET7Gv20939500	2952.14	1220.15	1.27432	4.31847e-22
AET2Gv20257500	1552.55	723.286	1.10178	4.40169e-22
AET1Gv20029000	509.235	249.157	1.02932	4.65847e-22
AET1Gv20635100	17311.1	5937.61	1.54368	4.65847e-22
AET3Gv20621400	3488.58	1398.52	1.31863	5.02039e-22
AET6Gv20238200	483.202	89.0247	2.44225	5.38858e-22
AET3Gv20203200	8711.69	672.266	3.69562	5.49836e-22
AET6Gv20551900	493.414	138.198	1.83383	5.6138e-22
AET2Gv20140400	2414.21	689.99	1.80658	5.94576e-22
AET7Gv20154600	1274.43	311	2.03352	6.23118e-22
AET3Gv20972700	4887.13	2123.27	1.20286	7.3066e-22
AET7Gv20075100	3313.74	1070.02	1.63033	7.40938e-22
AET6Gv20644500	2167.91	449.27	2.27053	7.47826e-22
AET3Gv20552400	3647.92	1788.88	1.02778	7.47908e-22
AET6Gv20794200	2063.32	156.813	3.71741	7.47908e-22
AET7Gv21175500	2441.74	757.406	1.68866	8.65324e-22
AET5Gv20942300	777.802	64.9204	3.58263	9.81372e-22
AET4Gv20740200	550.688	55.3573	3.31448	9.98547e-22
AET3Gv20285000	5457.35	2320.21	1.23389	1.00449e-21
AET3Gv20611700	6745.32	2671.37	1.3362	1.06861e-21
AET4Gv20645300	503.748	37.2445	3.75651	1.07175e-21
AET6Gv20343400	687.559	90.8439	2.91817	1.20775e-21
AET6Gv20880000	26031.3	7526.89	1.79009	1.3554e-21
AET2Gv20081300	2332.32	944.223	1.30389	1.57533e-21
AET1Gv20805200	465.206	107.118	2.12114	1.58902e-21
AET0Gv20050500	125.452	13.6939	3.19256	1.5986e-21
AET5Gv20569100	358.696	126.753	1.50429	1.59976e-21
AET1Gv20922300	7232.08	713.47	3.34141	1.68819e-21
AET1Gv20489600	1868.17	931.098	1.00436	1.73683e-21
AET7Gv20031300	4432.35	2082.92	1.08919	1.75231e-21
AET7Gv20347400	42445	10836.7	1.96965	1.84421e-21
AET4Gv20081400	1897.08	817.517	1.21422	2.0319e-21
AET6Gv20168600	1256.41	517.444	1.27963	2.09649e-21
AET4Gv20132600	817.524	3.99214	7.69285	2.19684e-21
AET7Gv20300100	226.284	32.9033	2.7741	2.19684e-21
AET6Gv20603600	9074	2913.88	1.63863	2.22667e-21
AET0Gv20064200	196.375	40.5625	2.27955	2.26996e-21
AET3Gv20613200	2182.81	833.17	1.38911	2.28766e-21
AET1Gv20470800	637.686	135.388	2.23659	2.32497e-21
AET5Gv20404500	12671.3	3250.92	1.96257	2.38349e-21
AET1Gv20963300	1596.25	210.383	2.92424	2.6301e-21
AET3Gv20043100	2554.17	1214.83	1.0721	2.66977e-21
AET2Gv21275600	327.128	58.0834	2.49167	2.78448e-21
AET1Gv20152600	8721.34	3144.79	1.47153	2.99223e-21
AET6Gv20616800	919.548	337.265	1.44767	3.28746e-21
AET4Gv20068500	2478.34	932.097	1.41023	3.57017e-21
AET3Gv20752800	3108.74	1526.74	1.02618	3.91606e-21
AET2Gv20466500	21727.2	10577	1.03851	3.9276e-21
AET3Gv20066700	7736.31	204.227	5.24312	3.92934e-21
AET5Gv21076600	575.482	136.662	2.07394	3.99203e-21
AET7Gv21087500	461.014	110.43	2.06208	3.9965e-21
AET4Gv20880000	2210.07	1063.37	1.05499	4.41096e-21
AET3Gv20181500	23718	9681.32	1.29266	4.56401e-21
AET5Gv21145200	6894.61	2354.22	1.54997	4.84242e-21
AET5Gv20415100	38628.6	14583.2	1.40532	4.98557e-21
AET6Gv20854500	28712.6	3692.08	2.95916	5.05173e-21
AET2Gv20433800	325.843	39.0584	3.05851	5.9755e-21
AET2Gv20382400	425.377	51.9586	3.03493	6.45221e-21
AET7Gv20466800	6877.56	2805.87	1.29347	6.52075e-21
AET1Gv20434500	1567.18	720.663	1.11964	7.08528e-21
AET3Gv20566300	1209.96	273.479	2.14538	7.8106e-21
AET6Gv20786700	3657.81	757.337	2.27185	8.04101e-21
AET2Gv20474800	1232.98	399.905	1.62334	8.79076e-21
AET1Gv20624300	8553.07	3395.29	1.33286	8.82727e-21
AET6Gv20764300	5476.13	2614.84	1.06642	9.02425e-21
AET5Gv20432200	4943.82	1855.84	1.4135	9.98396e-21
AET0Gv20057300	414.459	77.6753	2.41764	1.06077e-20
AET5Gv20248800	4321.43	1434.61	1.59058	1.06077e-20
AET6Gv20698400	2867.99	879.493	1.70491	1.23124e-20
AET4Gv20643800	276.424	100.174	1.4623	1.28509e-20
AET6Gv20337800	2490.7	1052.04	1.24304	1.29597e-20
AET3Gv20141500	21730.1	4680.85	2.2148	1.3333e-20
AET3Gv20772000	1818.81	752.919	1.27176	1.36888e-20
AET3Gv21045900	1054.17	515.258	1.03344	1.38523e-20
AET3Gv20382500	10389.8	4723.82	1.13711	1.45891e-20
AET1Gv20951400	547.928	143.355	1.93132	1.50627e-20
AET3Gv20415900	9064.33	3323.53	1.44745	1.63588e-20
AET4Gv20057800	216.945	11.3622	4.25415	1.80291e-20
AET6Gv20844400	173.559	7.00526	4.64731	1.80291e-20
AET1Gv20470700	8863.83	1969.9	2.1699	1.87552e-20
AET7Gv20186400	107.272	10.4073	3.35553	2.09083e-20
AET5Gv20160500	1841.31	788.363	1.22349	2.34286e-20
AET2Gv20805300	4181.74	1848.91	1.17737	2.40356e-20
AET4Gv20257000	1099.13	377.5	1.54162	2.58457e-20
AET3Gv20273000	3332.61	990.385	1.75011	2.71645e-20
AET7Gv20673200	1661.14	572.367	1.53637	2.7195e-20
AET4Gv20108000	6846.01	2071.21	1.72466	2.759e-20
AET4Gv20021300	57563	14691.5	1.97015	2.77614e-20
AET1Gv20764700	3790.25	1508.34	1.32906	2.823e-20
AET3Gv20011600	3508.51	1381.88	1.34416	3.15859e-20
AET7Gv20591900	29874.9	7758.69	1.94506	3.62046e-20
AET1Gv20884000	280.193	34.866	3.00529	3.73071e-20
AET7Gv21016600	18449.7	8484.68	1.12065	3.91015e-20
AET6Gv20381600	4439.97	1880.12	1.23949	3.95045e-20
AET3Gv20359300	5902.62	2224.2	1.40804	4.10208e-20
AET5Gv20442600	2705.78	1283.22	1.07546	4.81202e-20
AET7Gv20966500	704.387	132.69	2.40806	5.45244e-20
AET3Gv20580400	4761.19	1254.18	1.92434	5.54785e-20
AET0Gv20052800	76.8215	7.49797	3.35471	5.72835e-20
AET1Gv20595000	2541.5	607.905	2.06412	5.72835e-20
AET3Gv20721000	2198.26	803.987	1.45103	5.80418e-20
AET5Gv20216700	1374.73	556.596	1.30429	6.92917e-20
AET1Gv20818000	767.508	236.265	1.69886	7.25497e-20
AET1Gv21008000	1867.71	767.016	1.28342	7.3414e-20
AET7Gv20966700	3495.72	1722.12	1.02103	7.4041e-20
AET6Gv20815400	24856.5	4656.02	2.41641	8.31721e-20
AET2Gv21001700	3023.47	1057.22	1.51609	8.36837e-20
AET3Gv20735400	1559.56	684.372	1.18829	8.702e-20
AET7Gv20645600	2643.28	876.91	1.59192	8.79728e-20
AET5Gv20504900	182.943	13.0629	3.80054	8.83259e-20
AET4Gv20210400	48270.5	12671.9	1.92953	9.00119e-20
AET5Gv20747700	2272.77	1071.04	1.08532	9.01313e-20
AET1Gv20547500	3787.25	1450.7	1.38424	9.17151e-20
AET6Gv20941400	100.701	3.03296	5.06632	9.28264e-20
AET5Gv20894500	1470.95	283.222	2.37749	1.02226e-19
AET7Gv20156500	1545.33	633.692	1.28561	1.07886e-19
AET2Gv20488400	804.787	231.447	1.7957	1.08004e-19
AET7Gv20648400	18832.2	8103.41	1.2165	1.09687e-19
AET4Gv20272700	5128.85	2176.6	1.23636	1.13358e-19
AET6Gv20301400	1370.89	532.67	1.36328	1.24584e-19
AET2Gv20748400	1530.48	432.487	1.82353	1.25622e-19
AET2Gv20931000	5807.58	2592.8	1.16327	1.29823e-19
AET3Gv20350100	2827.53	661.503	2.0954	1.30688e-19
AET1Gv20360900	711.753	347.022	1.03733	1.36982e-19
AET5Gv20942100	4130.74	1528.01	1.43479	1.38e-19
AET2Gv21193000	323.232	71.3319	2.18419	1.41276e-19
AET5Gv21025900	388.723	190.367	1.03005	1.43491e-19
AET2Gv20640000	298.457	50.6844	2.55723	1.55471e-19
AET1Gv20668400	237.65	41.1196	2.5316	1.59307e-19
AET3Gv20654200	1045.08	503.163	1.05341	1.59603e-19
AET4Gv20808000	2115.28	628.871	1.74994	1.63933e-19
AET2Gv20464200	210.346	8.39793	4.64831	1.73179e-19
AET5Gv20841300	888.772	440.709	1.01309	1.87229e-19
AET3Gv20875600	147.203	36.4522	2.01072	1.87586e-19
AET2Gv20367100	1995.7	293.903	2.76319	2.04623e-19
AET2Gv20866000	3690.68	1767.74	1.06128	2.07916e-19
AET6Gv20623700	3344.08	1397.11	1.25886	2.1047e-19
AET4Gv20009500	8733.18	3733.32	1.22603	2.16424e-19
AET4Gv20290200	1039.07	473.587	1.13189	2.26193e-19
AET1Gv20634200	1296.26	546.144	1.24667	2.89467e-19
AET7Gv20517200	473.718	50.8556	3.218	2.97959e-19
AET2Gv20831800	323.109	33.8497	3.25939	2.9837e-19
AET3Gv20563400	135.648	4.26079	5.0103	3.14744e-19
AET3Gv20528200	2917.49	1326.22	1.13736	3.1582e-19
AET1Gv20899700	408.733	95.5498	2.09658	3.32354e-19
AET2Gv20687000	388.274	48.8084	2.99664	3.47379e-19
AET3Gv20563200	143.289	4.86738	4.89578	3.71342e-19
AET5Gv20895100	9134.36	3707.5	1.30072	3.74789e-19
AET5Gv21058800	577.922	193.422	1.57874	3.85126e-19
AET4Gv20528300	11170.3	3522.82	1.66494	4.04436e-19
AET1Gv20478800	5146.19	1129.95	2.1872	4.48085e-19
AET2Gv20209900	358.983	86.5111	2.05071	4.51791e-19
AET7Gv20025000	343.592	17.1445	4.32723	4.89268e-19
AET5Gv21087200	6253.53	2351.67	1.41092	5.0127e-19
AET4Gv20464700	393.203	115.841	1.76116	5.03953e-19
AET6Gv20768800	275.079	11.1867	4.6262	5.34345e-19
AET7Gv20585800	4503.05	1436.11	1.64871	5.42938e-19
AET2Gv20616300	873.159	357.524	1.28726	5.62279e-19
AET6Gv20301300	3119.19	879.793	1.82601	5.77317e-19
AET5Gv20941800	582.178	264.474	1.13859	5.81176e-19
AET3Gv20622700	687.454	52.6467	3.70663	6.41455e-19
AET4Gv20178100	4425.69	1993.48	1.1505	6.62138e-19
AET6Gv20693400	2833.93	1385.54	1.03171	6.80198e-19
AET6Gv20713900	1213.36	574.334	1.07787	6.8076e-19
AET3Gv20830000	1091.67	543.821	1.00467	7.1497e-19
AET1Gv20661200	4701.18	2260.31	1.05621	7.1969e-19
AET3Gv20691300	3346.95	1284.71	1.38138	7.71222e-19
AET1Gv20618500	12720.3	3314.63	1.94025	7.71788e-19
AET3Gv20514600	1226.2	454.015	1.43263	7.7423e-19
AET2Gv21011300	2947.39	1201.05	1.29466	8.00966e-19
AET4Gv20743500	28018.3	7067.78	1.98704	8.07117e-19
AET5Gv20903000	1560.57	565.063	1.46506	9.49906e-19
AET1Gv20620800	1935.51	592.747	1.70621	1.10527e-18
AET1Gv20409900	2455.72	892.362	1.46016	1.15947e-18
AET5Gv20473600	3026.51	844.673	1.84117	1.19216e-18
AET2Gv20787000	4155.28	1824.45	1.18716	1.19784e-18
AET4Gv20178800	341.087	67.4522	2.34111	1.30665e-18
AET5Gv20842400	121.547	23.0364	2.40121	1.31188e-18
AET1Gv20540200	280.289	101.996	1.45952	1.41434e-18
AET4Gv20023700	3288.78	1022.57	1.68555	1.58057e-18
AET6Gv20713500	7045.72	1951.22	1.85228	1.65158e-18
AET4Gv20566500	2095	1034.41	1.01727	1.72528e-18
AET1Gv20553500	1168.41	442.031	1.40239	1.73399e-18
AET2Gv21052100	116.053	11.3271	3.35294	1.76019e-18
AET3Gv21221800	2590.74	1148.18	1.17368	1.83005e-18
AET3Gv20952700	840.639	264.734	1.66526	1.85208e-18
AET3Gv21054600	1303.33	381.661	1.77206	1.87414e-18
AET7Gv20860300	2431.43	868.48	1.48469	1.93342e-18
AET6Gv20344800	1211.65	7.5972	7.32223	2.00515e-18
AET3Gv20743400	6138.43	2004.91	1.61411	2.14019e-18
AET7Gv20611200	686.601	332.756	1.04542	2.23515e-18
AET3Gv20311400	15039.2	5052.24	1.57366	2.24206e-18
AET5Gv21178200	3497.26	1464.18	1.25572	2.32794e-18
AET1Gv20612000	6823.23	2386.69	1.51532	2.37818e-18
AET3Gv20870400	1297.83	519.624	1.32038	2.54976e-18
AET1Gv20687700	2116.42	916.872	1.20599	2.64969e-18
AET5Gv20872500	8823.53	3994.38	1.14336	2.67218e-18
AET2Gv20356300	1202.87	345.388	1.7996	3.01233e-18
AET5Gv20626900	490.571	135.822	1.85113	3.14543e-18
AET6Gv20608300	2748.97	1031.62	1.4138	3.44707e-18
AET5Gv20239300	3114.41	527.658	2.5615	3.46043e-18
AET6Gv20498700	739.517	310.628	1.25146	3.79721e-18
AET4Gv20115200	582.239	81.6315	2.83547	3.86517e-18
AET3Gv20635400	962.194	339.318	1.50392	3.94602e-18
AET7Gv20164500	2789.86	174.559	3.99824	3.96057e-18
AET1Gv20363000	88.947	6.02622	3.89147	4.30137e-18
AET1Gv20676400	2170.26	885.133	1.2935	4.40436e-18
AET1Gv20127100	1234.53	484.255	1.35001	4.59309e-18
AET3Gv21230100	6704.27	2882.51	1.21782	4.80722e-18
AET2Gv20327100	1424.55	401.913	1.82465	4.86188e-18
AET7Gv21238600	334.61	39.6519	3.07168	5.05305e-18
AET6Gv20674900	4545.88	2115.42	1.10341	5.07592e-18
AET3Gv20586000	565.725	244.416	1.21261	5.30304e-18
AET2Gv20929900	7824.97	3901.91	1.00367	5.45728e-18
AET2Gv20347500	3318.22	1184.08	1.48656	5.50958e-18
AET3Gv21029600	3256.95	941.762	1.79032	5.54181e-18
AET5Gv20005900	1731.74	720.481	1.26563	5.67249e-18
AET4Gv20506100	1418.73	458.698	1.62779	5.90885e-18
AET3Gv20534200	229.151	28.2023	3.02539	6.4587e-18
AET5Gv21038300	451.761	157.44	1.52342	6.53623e-18
AET1Gv20864000	374.427	185.118	1.01323	6.73946e-18
AET7Gv20986900	1272.02	633.272	1.00524	7.42746e-18
AET6Gv20605500	20296.4	9195.33	1.14223	7.86766e-18
AET1Gv20202400	17787	7234.46	1.29781	8.15844e-18
AET3Gv20553600	4992.12	1962.93	1.3462	8.21581e-18
AET1Gv20927100	172.386	14.5597	3.55877	8.25104e-18
AET6Gv20971500	4608.61	1919.7	1.26344	8.43504e-18
AET6Gv20274400	1950.3	883.174	1.14177	8.48319e-18
AET5Gv20700700	1562.6	713.433	1.1306	8.60382e-18
AET6Gv20450400	641.887	228.524	1.48886	9.07447e-18
AET2Gv20569800	7396.6	3115.91	1.24715	9.7619e-18
AET5Gv20388200	1239.52	493.518	1.32911	9.7619e-18
AET2Gv20554400	6119.26	2644.55	1.21041	1.14168e-17
AET4Gv20811000	999.474	2.8849	8.41571	1.14802e-17
AET4Gv20154600	1317.19	380.299	1.79289	1.16647e-17
AET2Gv20301300	4989.34	1699.81	1.55338	1.23097e-17
AET1Gv20716800	127.153	29.7156	2.09557	1.42673e-17
AET1Gv20620300	10936.9	4439.89	1.30064	1.4328e-17
AET7Gv20774100	2067.46	801.085	1.36767	1.4851e-17
AET3Gv20605400	1025.7	461.537	1.15115	1.54863e-17
AET7Gv20621700	17706.1	6359.26	1.4773	1.61715e-17
AET1Gv21008600	5276.87	1205.89	2.12957	1.69952e-17
AET1Gv20742200	916.375	452.387	1.01915	1.79778e-17
AET1Gv20605900	183.132	9.1993	4.30947	1.82231e-17
AET2Gv20635300	2414.68	839.301	1.52465	1.91269e-17
AET6Gv20954700	2730.1	1332.78	1.03391	1.99211e-17
AET2Gv20604600	1469.67	714.764	1.03864	2.06998e-17
AET6Gv20777000	1622.78	766.152	1.08255	2.08173e-17
AET4Gv20269300	4424.78	1508.6	1.55231	2.09027e-17
AET5Gv20462400	1565.36	400.513	1.96603	2.1148e-17
AET2Gv21253700	3170.75	729.903	2.11876	2.34241e-17
AET4Gv20473400	2442.12	1135.98	1.1042	2.47383e-17
AET3Gv20867400	89.0036	4.76358	4.21374	2.6101e-17
AET2Gv20749100	5417.25	1537.3	1.81729	2.89522e-17
AET7Gv20872800	1451.21	162.881	3.15549	2.93728e-17
AET4Gv20115100	324.593	47.7131	2.76648	2.95175e-17
AET7Gv21241300	1129.61	546.058	1.04823	3.01778e-17
AET3Gv21099500	179.005	27.0783	2.72972	3.10602e-17
AET5Gv21075800	2720.05	1004.23	1.43726	3.1459e-17
AET2Gv20202900	506.566	104.426	2.2763	3.4208e-17
AET0Gv20072400	1287.97	607.866	1.08252	3.42362e-17
AET5Gv20968000	748.069	245.187	1.60923	3.46712e-17
AET5Gv21003700	1527.81	119.826	3.67097	3.57518e-17
AET5Gv20626400	5572.54	1950.74	1.51419	3.63106e-17
AET3Gv20705000	3777.83	545.039	2.79324	3.90921e-17
AET1Gv20495300	2311.02	873.334	1.40348	3.92485e-17
AET7Gv20009100	7790.67	2826.87	1.46257	4.07041e-17
AET4Gv20131600	1376.67	583.022	1.23939	4.18926e-17
AET5Gv20828800	1477.97	650.465	1.18432	4.24022e-17
AET1Gv20373200	15422.4	1830.27	3.07482	4.37657e-17
AET1Gv20984200	1967.86	895.5	1.1354	4.43755e-17
AET2Gv20687200	334.135	99.9375	1.74402	4.5819e-17
AET5Gv20283700	1834.92	673.969	1.4452	4.62413e-17
AET5Gv20593500	1469.61	503.577	1.54503	5.17094e-17
AET4Gv20616400	132.051	7.72724	4.08943	5.3467e-17
AET1Gv20464700	6702.31	1405	2.25406	5.77312e-17
AET3Gv20167900	227.761	55.8024	2.03204	6.85475e-17
AET5Gv20341600	1137.9	468.158	1.28027	7.04481e-17
AET5Gv20242500	1238.76	614.948	1.00926	7.07813e-17
AET7Gv20625100	143.469	22.0259	2.71209	7.28442e-17
AET4Gv20307600	2205.77	550.25	2.00291	7.42448e-17
AET1Gv20469800	137.457	38.9918	1.82004	7.55743e-17
AET5Gv20850100	6781.56	3232.66	1.06879	7.76313e-17
AET1Gv20551000	2014.27	996.694	1.01478	8.03115e-17
AET1Gv20208600	1002.65	475.134	1.07732	8.06497e-17
AET2Gv20872600	654.577	142.133	2.2037	8.62945e-17
AET3Gv20780500	1058.93	82.0754	3.69035	8.74846e-17
AET7Gv20889300	2154.95	741.98	1.53728	8.96639e-17
AET1Gv21004600	1082.54	395.851	1.45202	9.05597e-17
AET0Gv20154300	2725.02	809.905	1.75043	9.43163e-17
AET5Gv20161500	3437.31	305.533	3.49185	9.49092e-17
AET5Gv20276100	4291.79	2052.73	1.06362	1.0477e-16
AET2Gv20611400	1315.7	572.841	1.19979	1.04994e-16
AET2Gv20378800	619.494	94.3907	2.7145	1.05732e-16
AET2Gv21238800	100712	18599	2.43694	1.13096e-16
AET7Gv20377300	1244.13	434.076	1.51979	1.16933e-16
AET3Gv21191500	1757.62	626.646	1.48719	1.21446e-16
AET7Gv20827400	999.079	216.375	2.20721	1.27632e-16
AET5Gv20535200	692.801	53.9998	3.68208	1.29798e-16
AET2Gv20397600	739.789	74.8039	3.3064	1.39639e-16
AET5Gv20043400	10947.1	4526.22	1.27412	1.46696e-16
AET1Gv20015700	8199.78	3590.29	1.19155	1.5204e-16
AET7Gv20605900	2473.61	1221.95	1.01646	1.60627e-16
AET1Gv20787700	26633.8	4014.97	2.72976	1.73089e-16
AET1Gv20721700	689.343	332.469	1.05111	1.97329e-16
AET7Gv21035400	1141.92	370.404	1.62393	2.0209e-16
AET4Gv20852800	919.515	269.088	1.77202	2.10576e-16
AET6Gv20671700	861.62	329.7	1.38634	2.12528e-16
AET3Gv20764700	979.234	196.039	2.32179	2.13157e-16
AET4Gv20140700	917.847	354.127	1.37555	2.16374e-16
AET3Gv20162100	12754.4	4709.13	1.43743	2.27699e-16
AET6Gv20745400	927.445	271.561	1.77061	2.56105e-16
AET6Gv20822700	4743.84	1399.08	1.76155	2.9583e-16
AET1Gv20258400	13147.3	5488.43	1.26028	3.04138e-16
AET7Gv20098400	3927.54	860.811	2.18993	3.11e-16
AET7Gv20483000	742.895	66.6325	3.47902	3.33584e-16
AET6Gv20216800	2531.93	1171.11	1.11193	3.58099e-16
AET2Gv21054100	3484.46	1525.6	1.19135	3.69437e-16
AET2Gv21165200	631.007	300.908	1.06788	3.72388e-16
AET2Gv20897700	12788.2	2392.54	2.41821	3.73069e-16
AET6Gv20381100	127.856	5.12626	4.64874	4.0547e-16
AET4Gv20055700	1844.75	823.406	1.16328	4.10694e-16
AET2Gv21248300	1002.51	491.739	1.02759	4.15955e-16
AET3Gv21057900	100.691	12.5452	2.99921	4.20989e-16
AET7Gv20877000	1081.28	342.164	1.66055	4.2507e-16
AET2Gv20832400	1249.37	536.479	1.21781	4.53029e-16
AET3Gv20341900	6333.34	631.032	3.32743	4.58044e-16
AET7Gv20908600	163.821	32.845	2.32451	4.79578e-16
AET7Gv20728300	4576.4	2061.34	1.15042	5.14801e-16
AET6Gv20816400	268.824	110.614	1.28084	5.17116e-16
AET5Gv21128200	1398.17	34.3052	5.34856	5.38471e-16
AET4Gv20650800	278.738	21.7475	3.6835	5.42857e-16
AET5Gv20505300	3808.86	1784.47	1.09346	5.56793e-16
AET6Gv20352200	7482.75	2821.54	1.40716	5.75016e-16
AET5Gv20756000	2948.34	1459.7	1.014	5.88909e-16
AET4Gv20265600	2124.2	1058.81	1.00453	6.11799e-16
AET4Gv20625500	4521.49	903.18	2.32406	6.43642e-16
AET1Gv20316600	1157.98	536.54	1.10886	6.59673e-16
AET6Gv20865700	51978.1	7688.6	2.75714	6.66315e-16
AET6Gv20471600	326.981	97.1088	1.75341	6.7042e-16
AET5Gv20600600	635.08	220.889	1.52589	6.90964e-16
AET6Gv20624400	7235	3314.86	1.12619	7.07596e-16
AET3Gv20601300	230.051	30.3109	2.9267	7.57376e-16
AET1Gv20280300	949.518	384	1.30501	7.70143e-16
AET5Gv20896100	675.466	43.4383	3.95907	7.96318e-16
AET5Gv21108200	2800.65	460.84	2.60397	8.98411e-16
AET3Gv20767600	718.383	143.761	2.31972	9.37143e-16
AET1Gv20984400	95.4907	7.39906	3.68097	9.8231e-16
AET6Gv20415800	3752.54	1275.94	1.55623	9.95141e-16
AET7Gv21264700	3514.48	1226.97	1.51822	1.01475e-15
AET6Gv20471300	18682.6	5788.76	1.69039	1.05233e-15
AET2Gv21070700	239.812	2.97342	6.32815	1.15904e-15
AET2Gv20612700	103.699	13.3841	2.96346	1.22872e-15
AET1Gv20113500	252.963	78.437	1.68629	1.24044e-15
AET4Gv20222600	3218.15	478.53	2.74974	1.28331e-15
AET3Gv20429900	228.646	31.8642	2.84662	1.30497e-15
AET2Gv20893600	435.565	204.907	1.08889	1.329e-15
AET4Gv20536100	5061.55	2146.09	1.23803	1.37118e-15
AET2Gv21005500	308.901	56.894	2.43917	1.43339e-15
AET1Gv20868800	1763.21	537.459	1.7137	1.44736e-15
AET5Gv21227100	2505.85	625.51	2.00244	1.52905e-15
AET0Gv20042000	768.693	319.586	1.2664	1.58166e-15
AET1Gv20985400	392.882	70.407	2.47896	1.60155e-15
AET6Gv20151300	2433.75	1172.3	1.05405	1.62628e-15
AET1Gv20553200	918.785	421.258	1.12643	1.63778e-15
AET4Gv20013000	244.349	45.5996	2.42103	1.66552e-15
AET7Gv20849500	1499.6	695.455	1.10808	1.66881e-15
AET3Gv20791300	899.841	129.231	2.79986	1.70149e-15
AET0Gv20006700	316.537	69.8339	2.17613	1.76633e-15
AET1Gv20201000	12823.9	5941.83	1.10984	1.85752e-15
AET3Gv20817600	51249.2	7601.53	2.75319	1.98475e-15
AET4Gv20686300	7754.67	2437.33	1.66986	2.079e-15
AET7Gv20333700	114.971	10.4864	3.45334	2.08303e-15
AET7Gv20717200	3138.91	1492.7	1.07255	2.10021e-15
AET1Gv20617500	175.79	10.3435	4.07956	2.23005e-15
AET5Gv20484400	1755.53	797.598	1.13816	2.51447e-15
AET1Gv20203100	1977.71	852.737	1.21341	2.53655e-15
AET1Gv20884100	155.667	28.7348	2.44199	2.60644e-15
AET4Gv20257900	2527.44	659.489	1.93791	2.69484e-15
AET3Gv20432700	5131.27	2351.18	1.12593	2.79224e-15
AET2Gv20267700	1273.5	448.811	1.5052	2.93902e-15
AET1Gv20307900	5381.78	2019.34	1.41426	2.96756e-15
AET2Gv20893200	68.2352	3.31137	4.37228	3.03913e-15
AET7Gv20874100	9125.9	4223.69	1.1115	3.37512e-15
AET1Gv20645700	4225.56	1606.29	1.39531	3.38398e-15
AET4Gv20825200	5718.69	1553.34	1.8802	3.40369e-15
AET5Gv20178900	1845.76	265.774	2.79629	3.43327e-15
AET7Gv20236800	1854.03	544.417	1.76835	3.54191e-15
AET7Gv21000000	194.071	80.9922	1.26343	3.7156e-15
AET7Gv20881500	462.124	190.512	1.27946	3.7239e-15
AET5Gv20083000	26715	9259.97	1.52853	3.73113e-15
AET1Gv20590600	189.841	3.87858	5.6117	4.02866e-15
AET4Gv20745300	1018.41	144.849	2.81198	4.39318e-15
AET7Gv21229700	669.333	317.507	1.07723	4.4402e-15
AET3Gv20912500	10548.6	1428.66	2.88439	4.52018e-15
AET2Gv20381800	1270.96	89.0288	3.83497	4.64392e-15
AET7Gv20278900	2545.61	1166.69	1.12503	4.73839e-15
AET5Gv20041700	1745.58	713.117	1.29042	4.74575e-15
AET3Gv20912000	3256.44	703.321	2.21096	4.78381e-15
AET0Gv20104400	151.59	45.7629	1.73113	4.80553e-15
AET7Gv20824000	153.328	38.504	1.99562	4.82457e-15
AET6Gv20411100	2175.97	922.854	1.23706	5.2637e-15
AET5Gv20459700	10649.6	3717.04	1.51844	5.72699e-15
AET3Gv20757100	2901.51	1295.01	1.16341	5.93849e-15
AET4Gv20836800	113.09	27.0847	2.05891	5.94293e-15
AET4Gv20506900	1317.66	550.089	1.25893	6.30257e-15
AET6Gv20437900	4495.35	1325.63	1.76154	6.31871e-15
AET2Gv20590500	1606.65	632.102	1.34531	6.36411e-15
AET4Gv20044200	133.66	38.2057	1.80896	6.44042e-15
AET1Gv20788000	267.57	31.1483	3.09906	6.97033e-15
AET1Gv20570200	334.801	153.575	1.12264	7.19913e-15
AET2Gv21218400	197.575	29.0138	2.76859	7.222e-15
AET6Gv20686600	1735.77	749.841	1.21127	7.92146e-15
AET6Gv20276900	634.449	46.4856	3.76881	8.13229e-15
AET1Gv21046300	29076.7	7800.18	1.89827	8.20461e-15
AET7Gv21209800	5604.06	1282.01	2.1281	8.32141e-15
AET3Gv20885500	8754.68	4198.87	1.05993	8.3782e-15
AET3Gv20627200	986.435	483.579	1.02805	8.4015e-15
AET1Gv20671000	274.327	70.6768	1.95984	9.05121e-15
AET7Gv20280100	128.393	1.18845	6.74377	9.09995e-15
AET2Gv20586000	1925.19	15.4001	6.96422	9.14317e-15
AET2Gv20583900	258.882	88.6001	1.54633	9.48261e-15
AET3Gv20423300	491.879	170.773	1.52392	9.82438e-15
AET7Gv20009600	9738.48	4493.96	1.11558	1.10012e-14
AET0Gv20025700	279.776	61.9693	2.17774	1.15588e-14
AET2Gv20329200	707.055	53.9476	3.7111	1.19435e-14
AET5Gv20774000	7132.06	3082.91	1.2098	1.21188e-14
AET6Gv20810400	1891.57	148.164	3.67364	1.22926e-14
AET4Gv20765700	132.634	23.791	2.48683	1.24569e-14
AET7Gv21349800	632.991	185.763	1.76901	1.25537e-14
AET5Gv21189300	695.293	291.39	1.25421	1.28042e-14
AET5Gv20519700	172.01	34.8648	2.30756	1.29815e-14
AET3Gv20297600	3059.39	1297.6	1.2372	1.37e-14
AET4Gv20660800	1210.79	322.661	1.90768	1.37733e-14
AET7Gv20792300	922.105	319.487	1.53058	1.39989e-14
AET6Gv20554300	333.511	124.373	1.42312	1.41752e-14
AET3Gv20826600	5293.04	2523.81	1.0683	1.43318e-14
AET5Gv20834900	193.241	39.5762	2.282	1.46535e-14
AET2Gv20225300	240.045	3.00335	6.32338	1.48745e-14
AET3Gv20766500	349.006	174.011	1.00528	1.58108e-14
AET7Gv20652200	6955.52	3440.64	1.0153	1.60121e-14
AET4Gv20333100	6150.62	2925.5	1.07192	1.68521e-14
AET5Gv20357300	4685.72	2114.91	1.14747	1.71559e-14
AET6Gv20108700	56.7439	6.01126	3.24576	1.72822e-14
AET3Gv20781900	3018.14	872.336	1.79048	1.74107e-14
AET4Gv20034100	175.99	6.47499	4.75442	1.83428e-14
AET6Gv20969300	15469.4	7234.16	1.09648	1.84533e-14
AET3Gv20933500	3048.37	781.626	1.96365	1.92953e-14
AET2Gv20892600	5097.84	2392.39	1.09125	1.93244e-14
AET7Gv20974900	442.594	171.753	1.36483	2.08447e-14
AET4Gv20093500	772.818	232.031	1.73812	2.11598e-14
AET5Gv20820100	872.972	19.0498	5.51691	2.2862e-14
AET4Gv20653800	308.77	11.3323	4.76679	2.30805e-14
AET2Gv20638500	218.982	55.3725	1.98816	2.41124e-14
AET4Gv20144800	873.137	230.686	1.91876	2.46596e-14
AET4Gv20254400	3182.08	1248.79	1.34936	2.53872e-14
AET2Gv20757100	10965.9	4562.03	1.26525	2.62177e-14
AET6Gv20458400	1305.53	324.171	2.00984	2.6625e-14
AET7Gv20362700	1909.84	663.377	1.52521	2.78666e-14
AET1Gv20584100	432.215	142.049	1.60401	2.81584e-14
AET5Gv20584400	136.896	10.5624	3.68409	2.8714e-14
AET1Gv20113100	104.766	3.00335	5.1293	3.11024e-14
AET7Gv20753100	18882.7	3905.58	2.27348	3.25676e-14
AET2Gv21208000	4848.31	1825.42	1.40908	3.28341e-14
AET4Gv20810100	2796.45	1345.03	1.05538	3.28886e-14
AET3Gv20552600	2096.7	186.373	3.49087	3.35326e-14
AET7Gv21130200	1055.78	456.379	1.20843	3.37375e-14
AET5Gv20226900	323.487	109.722	1.5594	3.42921e-14
AET2Gv20204900	6076.46	636.82	3.25403	3.70851e-14
AET0Gv20104000	211.428	46.0477	2.20032	3.76783e-14
AET3Gv20140200	1103.19	501.583	1.13567	3.87683e-14
AET4Gv20228200	1100.78	314.854	1.8056	4.0663e-14
AET7Gv20591200	16332	6855.77	1.25228	4.09799e-14
AET2Gv21002100	386.619	106.12	1.86838	4.3791e-14
AET4Gv20256800	293.263	49.9801	2.55306	4.49026e-14
AET2Gv21057200	709.09	248.073	1.51413	4.49215e-14
AET4Gv20217800	190.29	0.954304	7.71178	4.74136e-14
AET7Gv20811600	394.006	164.127	1.26552	5.05643e-14
AET6Gv20708500	178.995	6.77325	4.71506	5.06924e-14
AET2Gv20554900	8731.23	3436.19	1.34525	5.61984e-14
AET6Gv20697400	8044.75	3583.56	1.16653	5.96852e-14
AET2Gv20253600	1115.46	536.111	1.05575	6.09753e-14
AET5Gv20227400	97.0019	12.0131	3.01874	6.10252e-14
AET1Gv20946900	2350.15	336.66	2.80287	6.16551e-14
AET2Gv20860000	1878.36	294.473	2.67297	6.27598e-14
AET6Gv20873000	31521	12286.5	1.35923	6.3238e-14
AET7Gv20825300	5737.69	2021.03	1.50534	6.72482e-14
AET3Gv20956800	3221.6	1587.7	1.02073	6.83471e-14
AET1Gv20161200	230.647	57.9329	1.99556	6.92762e-14
AET5Gv20412900	438.998	40.0555	3.45607	7.10092e-14
AET6Gv20838800	5911.54	1687.95	1.80817	7.25948e-14
AET5Gv21057000	1813.27	766.624	1.24136	7.79165e-14
AET1Gv20247900	369.605	60.108	2.62222	8.2226e-14
AET4Gv20759000	1352.99	315.22	2.1015	8.2714e-14
AET5Gv20594200	1783.19	440.665	2.01709	8.67987e-14
AET7Gv20160600	12396.4	3833.86	1.69308	8.97994e-14
AET4Gv20152200	383.416	186.622	1.03946	9.18224e-14
AET1Gv20305700	147.988	43.9877	1.75482	9.68774e-14
AET3Gv20937100	93.2558	1.21318	6.28378	9.7312e-14
AET4Gv20589800	539.711	145.154	1.89445	9.87717e-14
AET5Gv21016400	15049.9	3024.98	2.31483	1.06988e-13
AET5Gv20486700	3359.42	1326.3	1.34056	1.07101e-13
AET3Gv20282700	1586.52	781.347	1.02084	1.09834e-13
AET3Gv20383600	3571.03	1727.25	1.04795	1.11945e-13
AET6Gv20719700	3206.13	1322.43	1.27761	1.2574e-13
AET6Gv20090900	8609.92	3676	1.22788	1.28653e-13
AET4Gv20700200	8093.02	3584.52	1.1749	1.29217e-13
AET3Gv20936800	1005.86	460.621	1.12721	1.38311e-13
AET6Gv20307000	5784.16	2887.1	1.00233	1.39469e-13
AET4Gv20193800	457.341	206.679	1.14494	1.41107e-13
AET6Gv20690200	260.783	58.5285	2.15203	1.45791e-13
AET3Gv21229100	906.602	268.64	1.75417	1.49259e-13
AET5Gv21115200	7112.88	3279.48	1.1169	1.55878e-13
AET7Gv20759900	893.314	433.979	1.04157	1.63798e-13
AET4Gv20847900	669.01	235.302	1.5073	1.67597e-13
AET6Gv20078000	158.18	6.47988	4.60007	1.73724e-13
AET1Gv20381300	248.753	79.0623	1.65448	1.7693e-13
AET2Gv20731400	120.799	15.9805	2.92211	1.77795e-13
AET1Gv20879100	3577.32	1707.72	1.06641	1.8478e-13
AET2Gv20151300	116.723	21.3555	2.45549	1.88409e-13
AET7Gv20942600	31784.5	13664.6	1.21783	1.88927e-13
AET3Gv20783500	2522.42	1146.06	1.13753	1.9751e-13
AET4Gv20120600	808.575	57.251	3.82216	2.01664e-13
AET1Gv20709000	140.951	1.76024	6.30113	2.18611e-13
AET3Gv20989700	61.7578	3.54063	4.11072	2.22629e-13
AET6Gv20201300	116.833	4.70956	4.61897	2.60701e-13
AET1Gv20934900	106.461	12.8831	3.04692	2.68367e-13
AET6Gv20631000	1936.38	515.89	1.90814	2.76677e-13
AET5Gv20657300	2118.06	1046.72	1.0169	2.76895e-13
AET4Gv20650200	3191.65	1038.95	1.61917	2.79299e-13
AET0Gv20071300	2912.81	1090.9	1.41709	2.79668e-13
AET7Gv20515000	89.9704	16.9143	2.41609	2.82831e-13
AET4Gv20485800	800.229	73.6744	3.44203	2.90332e-13
AET2Gv20386200	126.497	17.6516	2.84414	3.01877e-13
AET5Gv21047600	94.3136	28.4856	1.72836	3.12397e-13
AET7Gv21102600	971.936	415.67	1.22427	3.26681e-13
AET7Gv20566600	365.564	121.693	1.58863	3.39327e-13
AET4Gv20803700	1669.33	793.865	1.07111	3.41338e-13
AET5Gv20541200	644.283	298.189	1.11138	3.46281e-13
AET7Gv21193700	906.375	392.97	1.20594	3.53189e-13
AET7Gv20166300	128.612	38.7525	1.73445	3.53568e-13
AET5Gv20648200	15638.1	6762.6	1.20941	3.55476e-13
AET2Gv20130800	933.953	372.958	1.32335	3.63528e-13
AET5Gv20769700	136.024	27.0136	2.33189	3.80003e-13
AET1Gv20966900	19617.5	8719.68	1.16977	3.92526e-13
AET4Gv20442800	193.69	64.2968	1.58854	4.28736e-13
AET6Gv20777500	1778.37	96.7243	4.20005	4.29547e-13
AET6Gv20624600	1430.86	576.834	1.31109	4.38376e-13
AET6Gv20783900	96.1517	2.92428	5.0182	4.40155e-13
AET4Gv20730600	2442.6	995.174	1.29512	4.44936e-13
AET5Gv20662700	3774.41	1677.82	1.16943	4.48318e-13
AET5Gv20383300	378.978	106.159	1.83618	4.68015e-13
AET7Gv20848400	16669.8	750.989	4.47233	5.04993e-13
AET7Gv20138200	1960.12	369.798	2.40568	5.07257e-13
AET5Gv21166800	209.426	36.6198	2.51649	5.16973e-13
AET3Gv20305800	17516.4	8470.56	1.04816	5.21863e-13
AET6Gv20792800	3815.22	1126.9	1.75959	5.26442e-13
AET6Gv20109500	246.122	35.7898	2.78618	5.53926e-13
AET0Gv20030700	2588.52	1287.75	1.00705	5.83977e-13
AET3Gv20749300	566.886	94.8586	2.58125	5.84112e-13
AET2Gv20635600	5095.88	1765.83	1.52904	5.91278e-13
AET6Gv20702300	273.258	20.7117	3.71797	6.22615e-13
AET7Gv20990300	31145.8	7916.15	1.97617	6.23804e-13
AET2Gv21172800	780.628	221.584	1.81759	6.39397e-13
AET1Gv20834200	3786.73	1559.86	1.27958	6.47071e-13
AET7Gv20447900	1238.87	413.641	1.58267	6.87415e-13
AET4Gv20097000	2334.58	1147.9	1.02346	7.51274e-13
AET7Gv20823400	233.01	55.734	2.06343	7.54632e-13
AET2Gv20839200	260.85	64.3001	2.02153	7.68459e-13
AET3Gv20773400	391.901	174.518	1.17005	8.17748e-13
AET2Gv20132400	992.439	494.575	1.00405	8.193e-13
AET4Gv20467500	3383.94	1461.19	1.21113	8.193e-13
AET1Gv20217300	2491.68	1178.85	1.07927	8.20021e-13
AET7Gv21137400	642.024	200.885	1.67558	8.21033e-13
AET3Gv20618000	113.229	2.81345	5.36937	8.25433e-13
AET3Gv20568700	108.97	7.73029	3.84128	8.51939e-13
AET5Gv21238900	16667.2	6834.22	1.28617	8.77846e-13
AET7Gv20886200	476.775	139.012	1.77763	8.80298e-13
AET4Gv20119300	153.243	34.2255	2.16207	8.83625e-13
AET1Gv20673900	2517.12	933.139	1.43181	9.01065e-13
AET5Gv20906200	142.265	0	9.74865	9.28609e-13
AET7Gv21258800	873.984	418.519	1.062	9.29437e-13
AET3Gv21036100	499.579	217.502	1.19794	9.35873e-13
AET1Gv20247700	92.3477	15.3882	2.59704	9.57382e-13
AET1Gv20456700	637.892	298.446	1.09405	9.58218e-13
AET5Gv20208700	121.255	33.3286	1.86562	1.00037e-12
AET6Gv20042700	702.528	84.658	3.05261	1.02491e-12
AET5Gv20827800	5778.75	924.1	2.64472	1.08491e-12
AET5Gv21118000	90.7402	11.2016	3.02606	1.0981e-12
AET2Gv20957400	1994.01	804.18	1.3102	1.13226e-12
AET7Gv20846600	10059.2	3701.98	1.44214	1.14529e-12
AET7Gv21291400	5465.23	2400.23	1.18714	1.14759e-12
AET2Gv20879800	405.665	33.5152	3.60091	1.15372e-12
AET6Gv20872500	340.26	160.116	1.08611	1.18048e-12
AET3Gv20141400	97.3616	7.53278	3.69517	1.18056e-12
AET6Gv20216300	2498.56	1132.56	1.14135	1.20227e-12
AET7Gv20219400	313.408	49.2123	2.6692	1.27576e-12
AET7Gv21298500	730.326	313.923	1.21793	1.29413e-12
AET6Gv20413300	736.794	359.915	1.03253	1.31327e-12
AET3Gv20622600	1655.94	6.61785	7.96811	1.41029e-12
AET3Gv20240300	6700.18	2994.53	1.16171	1.46511e-12
AET2Gv20402700	169.033	13.534	3.64502	1.48444e-12
AET3Gv20418500	3870.91	1685.99	1.199	1.52705e-12
AET2Gv20473100	129.606	12.8169	3.35104	1.53908e-12
AET5Gv20860400	2210.93	1041.06	1.08586	1.5675e-12
AET5Gv20680300	902.478	233.305	1.95029	1.65625e-12
AET2Gv20608300	1329.08	480.577	1.46704	1.65833e-12
AET3Gv20633900	305.691	146.045	1.06416	1.78534e-12
AET3Gv20235900	11902.2	3717.09	1.679	2.08063e-12
AET7Gv20586000	589.098	233.264	1.33756	2.09547e-12
AET2Gv20786400	3051.22	1434.08	1.08894	2.32798e-12
AET5Gv21066200	161.179	28.3766	2.50728	2.35003e-12
AET7Gv20657900	3125.98	675.306	2.21084	2.43031e-12
AET5Gv21209900	127.445	1.15884	6.74272	2.45959e-12
AET3Gv21259100	157.382	5.59242	4.83562	2.52312e-12
AET7Gv20905100	4903.73	2148.35	1.19064	2.63078e-12
AET4Gv20646800	1608.49	167.386	3.26434	2.64213e-12
AET4Gv20812500	273.535	44.8706	2.60749	2.71786e-12
AET1Gv20033000	1317.39	23.5801	5.80664	2.74927e-12
AET6Gv20931300	121.109	18.4212	2.72296	2.98968e-12
AET2Gv20204600	1230.85	188.879	2.70324	3.09909e-12
AET5Gv20741200	566.935	200.563	1.49842	3.17411e-12
AET2Gv20449100	345.378	115.012	1.58839	3.45383e-12
AET5Gv21229000	280.563	39.049	2.84167	3.46984e-12
AET2Gv20670700	149.402	20.009	2.90268	3.78219e-12
AET4Gv20093100	4256.68	1819.7	1.2258	3.88753e-12
AET7Gv21263000	478.682	193.457	1.30814	4.12343e-12
AET6Gv20153600	234.441	17.731	3.72704	4.16053e-12
AET4Gv20022200	1158.07	321.49	1.84909	4.27408e-12
AET1Gv20519200	294.855	89.3651	1.72129	4.30432e-12
AET5Gv20015500	5020.55	2350.26	1.0951	4.51918e-12
AET5Gv20100700	4962.04	1903.48	1.38241	4.59213e-12
AET7Gv20891500	588.388	272.424	1.10954	4.65547e-12
AET0Gv20033400	4720.03	1116.59	2.07975	4.67453e-12
AET3Gv20652900	389.002	74.0764	2.39131	4.75473e-12
AET2Gv20623100	343.822	3.06257	6.82314	4.76376e-12
AET3Gv20677400	624.595	253.842	1.30016	4.97545e-12
AET3Gv20783100	333.356	48.4564	2.78635	4.99116e-12
AET3Gv20770900	2140.1	697.613	1.6172	4.99323e-12
AET2Gv21015700	8108.15	1268.24	2.67646	5.34151e-12
AET6Gv20694000	3661.5	1292.74	1.50179	5.90006e-12
AET4Gv20541000	344.431	120.908	1.50959	6.12002e-12
AET0Gv20021900	1765.91	867.329	1.02505	6.1999e-12
AET2Gv20676200	257.622	20.1546	3.67295	6.6131e-12
AET4Gv20116400	569.253	92.9617	2.61357	6.62388e-12
AET7Gv20282000	4629.13	1785.47	1.37423	6.73324e-12
AET5Gv20091200	351.341	95.337	1.88062	6.77336e-12
AET6Gv20368900	970.622	445.843	1.12128	6.94321e-12
AET2Gv20686500	1472.98	618.169	1.25223	7.22613e-12
AET6Gv20898000	1139.81	436.477	1.38412	7.23222e-12
AET1Gv20462200	1589	479.041	1.72946	7.75052e-12
AET7Gv20861100	29766.1	5603.73	2.40918	8.31763e-12
AET3Gv20707200	736.649	279.059	1.40242	8.44232e-12
AET4Gv20718700	20453.8	8204.26	1.31797	8.59211e-12
AET7Gv21028200	2628.74	1109.38	1.24473	8.62229e-12
AET3Gv20669400	3495.61	1545.06	1.17794	8.854e-12
AET5Gv20881400	2108.92	422.917	2.31747	8.99482e-12
AET7Gv21000500	581.898	274.506	1.08472	9.0901e-12
AET1Gv20899100	2504.21	1104.64	1.18077	9.16577e-12
AET6Gv20676200	3089.76	1371.22	1.17234	9.53003e-12
AET3Gv20731300	175.786	24.8254	2.82889	1.00587e-11
AET1Gv20509600	6575.84	2486.33	1.40301	1.03142e-11
AET6Gv20960800	942.315	384.278	1.29284	1.04242e-11
AET6Gv20900900	82.3135	3.39043	4.62899	1.06229e-11
AET5Gv20387700	395.588	127.775	1.63051	1.07208e-11
AET2Gv20218200	950.066	131.936	2.84738	1.08187e-11
AET6Gv20880200	876.342	432.272	1.01877	1.10559e-11
AET7Gv20517800	301.394	56.637	2.41407	1.1082e-11
AET6Gv20759700	1787.88	845.929	1.07934	1.12782e-11
AET3Gv20864800	211.022	21.6266	3.2917	1.15455e-11
AET4Gv20556200	1032.79	480.374	1.10388	1.16373e-11
AET1Gv20985000	128.292	7.5227	4.09546	1.1726e-11
AET3Gv20338500	618.176	299.668	1.04465	1.26656e-11
AET1Gv20469100	1931.08	942.948	1.03372	1.28964e-11
AET3Gv20172300	3793.45	240.587	3.9785	1.35053e-11
AET3Gv20908200	709.713	132.771	2.41869	1.37419e-11
AET6Gv20794500	129.265	29.2235	2.14472	1.38234e-11
AET4Gv20249600	397.774	187.431	1.08485	1.38568e-11
AET5Gv20881300	3544.25	1505.32	1.23534	1.39231e-11
AET7Gv20842100	1201.09	526.584	1.19001	1.39231e-11
AET3Gv20752400	222.589	51.0904	2.12413	1.40721e-11
AET2Gv21170400	444.981	23.8756	4.22244	1.41757e-11
AET5Gv21106400	84.9017	8.19339	3.3846	1.49627e-11
AET7Gv20262500	215.32	43.9609	2.29315	1.5575e-11
AET6Gv20698500	96.3961	5.65347	4.08677	1.68971e-11
AET2Gv21261600	263.457	93.1625	1.50158	1.75526e-11
AET2Gv20702400	9363.44	4015.68	1.2213	1.90107e-11
AET1Gv20598000	710.865	262.893	1.43356	2.02206e-11
AET4Gv20474400	1431.96	288.508	2.3111	2.14282e-11
AET1Gv20896800	1894.58	694.939	1.44664	2.21064e-11
AET7Gv21066500	87.4208	11.8793	2.87108	2.30985e-11
AET3Gv20840500	38151	16811	1.18231	2.33501e-11
AET5Gv20377900	3514.35	1244.57	1.49783	2.35096e-11
AET1Gv20177800	205.143	25.5583	3.00199	2.43547e-11
AET2Gv20257600	772.389	329.546	1.22936	2.4977e-11
AET3Gv21212500	2988.33	848.926	1.81543	2.51066e-11
AET1Gv20064100	1990.58	650.821	1.6125	2.52027e-11
AET4Gv20653700	3397.91	1262.15	1.42848	2.55289e-11
AET5Gv20625700	1261.13	593.352	1.0877	2.57574e-11
AET3Gv20956900	77.4529	3.18804	4.57124	2.5972e-11
AET1Gv20461200	2420.78	836.557	1.53277	2.65945e-11
AET4Gv20581600	4336.63	1998.5	1.11741	2.87019e-11
AET4Gv20150100	313.466	150.307	1.05864	3.09418e-11
AET5Gv20727500	4245.73	2015.27	1.07518	3.10502e-11
AET2Gv20844500	780.547	369.762	1.07799	3.16066e-11
AET2Gv20961800	108.02	17.7554	2.60941	3.24502e-11
AET5Gv20174800	2299.3	1041.53	1.14228	3.36952e-11
AET1Gv20380700	685.559	210.777	1.70053	3.39612e-11
AET3Gv21210700	652.431	70.4912	3.21219	3.65229e-11
AET4Gv20310800	1049.57	387.63	1.43797	3.6789e-11
AET1Gv20635800	2900.72	1279.65	1.18014	3.87665e-11
AET3Gv21181900	104.563	2.32745	5.46399	3.8965e-11
AET1Gv20725300	762.212	323.8	1.23387	4.00533e-11
AET3Gv20214400	1198.44	558.875	1.09974	4.08732e-11
AET2Gv20295000	719.429	295.904	1.2813	4.24675e-11
AET3Gv20898500	1230.16	247.173	2.31462	4.85387e-11
AET5Gv20576400	3659.56	1803.37	1.0209	5.09494e-11
AET5Gv21094700	2436.23	986.861	1.3036	5.16284e-11
AET6Gv20734900	296.291	29.9797	3.30163	5.21318e-11
AET1Gv20468100	493.732	146.712	1.75213	5.30833e-11
AET5Gv20285000	514.933	243.209	1.08308	5.50865e-11
AET3Gv21121100	134.939	23.4904	2.51636	5.54901e-11
AET4Gv20677500	5057.7	2263.33	1.16007	5.60849e-11
AET6Gv20871600	733.931	100.93	2.86258	5.64897e-11
AET6Gv20299500	634.816	268.987	1.2401	5.81854e-11
AET2Gv21046000	235.578	32.2864	2.86668	5.88904e-11
AET5Gv21174700	1366.61	666.042	1.03688	5.93862e-11
AET6Gv20366200	77.804	10.6714	2.85592	6.08682e-11
AET7Gv20117400	3016.29	1471.68	1.03496	6.08853e-11
AET0Gv20026100	8096.48	3959.79	1.03185	6.77422e-11
AET2Gv21051600	633.406	4.59385	7.11468	6.89725e-11
AET5Gv20553800	266.758	118.695	1.16835	7.18565e-11
AET6Gv20834700	9477.09	687.211	3.7856	7.22428e-11
AET6Gv20922600	924.976	149.415	2.62966	7.37902e-11
AET3Gv20081300	1169.47	153.111	2.93285	7.62453e-11
AET5Gv20015900	97.3621	30.1256	1.69414	7.70618e-11
AET4Gv20119400	1529.65	746.058	1.03555	7.76704e-11
AET4Gv20157200	786.067	336.059	1.22591	7.87416e-11
AET1Gv20725700	875.664	429.081	1.02789	8.09197e-11
AET4Gv20656900	3455.96	1660.82	1.05707	8.12537e-11
AET6Gv20862900	3991.26	1948.27	1.03454	8.12996e-11
AET1Gv20639700	2355.16	373.686	2.6559	8.31865e-11
AET2Gv20441900	534.026	231.876	1.20159	8.38051e-11
AET3Gv20298900	1849.84	917.62	1.0114	9.57042e-11
AET5Gv20234500	412.552	194.131	1.08996	1.1537e-10
AET7Gv20107600	162.187	8.06487	4.32765	1.1637e-10
AET5Gv20391500	131.482	20.4507	2.68506	1.16979e-10
AET1Gv21004700	21825.9	8278.58	1.3986	1.22007e-10
AET7Gv20574200	6591.71	2133.42	1.62758	1.32151e-10
AET1Gv20484200	530.092	143.111	1.88978	1.32724e-10
AET7Gv21214300	329.019	103.954	1.66569	1.33325e-10
AET1Gv20470400	5155.56	2139.2	1.26914	1.36542e-10
AET5Gv20631600	1620.66	557.746	1.53908	1.41299e-10
AET5Gv20004100	950.45	0	12.4886	1.45971e-10
AET2Gv20839600	51.9963	4.49006	3.53426	1.51626e-10
AET2Gv21195400	104.527	14.789	2.81439	1.5386e-10
AET6Gv20458300	11218.8	4911.04	1.19184	1.58051e-10
AET7Gv20987900	1772.19	804.53	1.13947	1.58479e-10
AET5Gv20972800	142.207	46.4257	1.612	1.84874e-10
AET0Gv20047100	1568.74	698.759	1.16662	1.93606e-10
AET6Gv20168000	697.024	38.657	4.1713	1.9662e-10
AET7Gv20647700	152.433	0.586745	7.9972	1.96804e-10
AET7Gv20001000	432.823	194.015	1.15986	1.98992e-10
AET0Gv20118700	2967.4	1435.38	1.04767	2.04925e-10
AET5Gv21105500	90.5024	0.895082	6.65412	2.08574e-10
AET3Gv20334000	460.928	164.138	1.49048	2.13295e-10
AET3Gv20685000	85.8843	6.99517	3.62561	2.15432e-10
AET7Gv21206900	4391.85	1550.76	1.50179	2.16229e-10
AET7Gv20520400	2179.1	79.7764	4.77112	2.28224e-10
AET1Gv20678300	855.815	211.291	2.01775	2.29195e-10
AET4Gv20123300	1145.92	511.328	1.1642	2.40659e-10
AET4Gv20886000	184.298	26.2428	2.81296	2.41207e-10
AET5Gv20549500	127.487	44.1526	1.53557	2.44503e-10
AET2Gv20715600	1838.3	628.423	1.54852	2.47587e-10
AET3Gv20697000	234.747	60.0821	1.97055	2.72313e-10
AET3Gv20767800	241.825	101.826	1.24921	2.72622e-10
AET7Gv20416100	240.067	21.4035	3.4819	2.88898e-10
AET7Gv20113600	277.364	58.575	2.24497	2.99251e-10
AET5Gv20475100	214.572	66.6459	1.68731	3.03366e-10
AET0Gv20103600	54.603	9.64073	2.5023	3.04549e-10
AET5Gv20612900	816.224	339.3	1.26584	3.1057e-10
AET1Gv20484800	531.902	76.5296	2.79825	3.10979e-10
AET3Gv20682500	23397.3	9437.93	1.3098	3.17409e-10
AET6Gv20665900	60.375	3.41028	4.1794	3.19186e-10
AET7Gv21157200	1991.39	816.638	1.28574	3.20815e-10
AET5Gv21037400	441.544	201.567	1.1315	3.22289e-10
AET6Gv21011600	10701.5	3034.48	1.81827	3.22406e-10
AET4Gv20270900	61.3179	9.40169	2.71587	3.23411e-10
AET5Gv21125800	1060.41	504.533	1.07143	3.24691e-10
AET3Gv20682700	123.139	26.3481	2.22805	3.27739e-10
AET3Gv20367400	288.87	142.16	1.02008	3.29893e-10
AET4Gv20165000	226.489	78.0902	1.53747	3.36795e-10
AET5Gv20238300	298.555	43.8192	2.76654	3.43238e-10
AET2Gv21085200	2390.52	614.412	1.95995	3.45244e-10
AET5Gv20087200	55.0762	0	8.38088	3.55416e-10
AET0Gv20047500	113.987	33.6757	1.75988	3.59783e-10
AET3Gv21010600	1486.12	581.998	1.35223	3.60625e-10
AET3Gv20981900	3205.13	1403.04	1.19151	3.67148e-10
AET2Gv20724800	516.536	193.778	1.41239	4.11917e-10
AET3Gv20420400	7550.45	3494.6	1.11147	4.17123e-10
AET1Gv20678200	171.586	21.3033	3.00587	4.23821e-10
AET7Gv20868900	272.98	110.625	1.2998	4.34743e-10
AET5Gv20016300	55.699	9.63585	2.53118	4.43929e-10
AET2Gv20580800	235.777	71.7716	1.71551	4.47664e-10
AET6Gv20892000	8059.52	3920.31	1.03982	4.58774e-10
AET2Gv20872900	4728.24	1105.27	2.09669	4.81184e-10
AET3Gv20864900	144.674	30.7123	2.24105	4.8301e-10
AET2Gv20953300	592.844	272.874	1.11954	4.87929e-10
AET7Gv20574000	192.082	28.5592	2.74493	5.07979e-10
AET3Gv20385800	659.781	192.133	1.77939	5.12263e-10
AET7Gv20257500	173.622	26.2895	2.72563	5.14415e-10
AET2Gv20656500	64.5934	0	8.6081	5.26218e-10
AET3Gv20070600	9421.31	655.908	3.84427	5.26643e-10
AET1Gv20523900	91.9906	16.8753	2.4553	5.45433e-10
AET3Gv20044500	464.779	147.662	1.65139	5.50627e-10
AET7Gv20477700	60.6687	1.50167	5.3427	5.6633e-10
AET2Gv21012300	650.966	235.403	1.46745	5.69318e-10
AET4Gv20086300	905.688	360.004	1.33139	5.78566e-10
AET1Gv20815100	1675.8	535.396	1.64572	6.11719e-10
AET3Gv20518500	213.514	65.4568	1.70985	6.23537e-10
AET2Gv20036700	5519.02	2727.32	1.01672	6.52479e-10
AET6Gv20051600	1923.4	146.674	3.71328	6.55176e-10
AET5Gv20433400	500.733	62.8107	2.99534	6.59934e-10
AET3Gv20881500	535.762	255.611	1.06571	6.72091e-10
AET4Gv20454800	356.292	142.115	1.32565	6.72091e-10
AET6Gv20901000	37.3322	1.82954	4.36846	6.73249e-10
AET3Gv20426200	71.3092	0	8.75282	7.00206e-10
AET7Gv20357500	313.34	31.928	3.29053	7.0595e-10
AET1Gv20548300	88.7157	0	9.06869	7.13455e-10
AET1Gv20677500	1208.71	192.935	2.64736	7.16508e-10
AET6Gv20956400	199645	81905.6	1.2854	7.17124e-10
AET1Gv20898700	95.2902	12.3773	2.9415	7.29539e-10
AET3Gv20937600	43.7629	0	8.05311	7.44179e-10
AET4Gv20566700	903.099	440.938	1.03582	7.57976e-10
AET7Gv20482200	466.555	193.16	1.27095	7.87798e-10
AET7Gv20291500	42.0382	0	7.98355	8.14062e-10
AET2Gv21139600	234.06	77.8454	1.58689	8.69488e-10
AET3Gv20845500	628.163	245.935	1.35289	8.83808e-10
AET6Gv20864900	14556.5	695.656	4.38722	9.16858e-10
AET6Gv20758800	348.337	146.862	1.24383	9.25227e-10
AET2Gv20624400	58.0255	4.45068	3.69729	9.42033e-10
AET5Gv20820400	356.445	31.4304	3.50403	9.65277e-10
AET5Gv20737600	73.4352	16.1349	2.18881	9.72368e-10
AET3Gv20045900	262.494	127.538	1.03849	9.78179e-10
AET3Gv20741100	1051.44	450.297	1.22348	1.01611e-09
AET2Gv20850500	353.179	95.5424	1.88746	1.04952e-09
AET3Gv20428700	204.324	75.7576	1.43579	1.06304e-09
AET2Gv21071300	639.274	279.68	1.19158	1.0635e-09
AET5Gv20110100	293.231	131.219	1.1621	1.07904e-09
AET3Gv20324200	448.81	151.576	1.56612	1.08007e-09
AET4Gv20014300	5014.83	239.172	4.38996	1.17721e-09
AET7Gv20754600	143.21	47.0097	1.60024	1.17722e-09
AET5Gv20532600	397.281	95.5889	2.05503	1.2072e-09
AET0Gv20103900	77.9345	18.0634	2.11287	1.24989e-09
AET7Gv20104700	2395.14	1149.66	1.05866	1.29146e-09
AET4Gv20045100	1803.6	826.359	1.12634	1.30508e-09
AET7Gv21078600	110.325	10.3908	3.4179	1.32318e-09
AET6Gv20901100	406.196	151.167	1.42706	1.34096e-09
AET4Gv20689200	4989.68	363.113	3.78043	1.35057e-09
AET1Gv20379000	273.063	73.9445	1.8843	1.38859e-09
AET4Gv20021700	1068.23	362.529	1.5587	1.40085e-09
AET1Gv20183500	7159.77	1754.28	2.02893	1.49255e-09
AET2Gv20092100	312.082	117.598	1.40641	1.53165e-09
AET3Gv20887600	13262.7	4939.66	1.42483	1.62399e-09
AET3Gv20548000	955.788	278.079	1.78164	1.62487e-09
AET7Gv20881700	130.764	19.2293	2.76263	1.6906e-09
AET5Gv20908200	249.368	46.0133	2.43607	1.70813e-09
AET3Gv20070100	2601.57	702.933	1.88785	1.74362e-09
AET4Gv20115400	69.4198	11.5909	2.57603	1.79376e-09
AET5Gv21020900	212.782	48.251	2.13989	1.79382e-09
AET1Gv20819600	306.013	136.485	1.16602	1.85235e-09
AET5Gv20107700	117.396	7.15546	4.03584	1.8608e-09
AET2Gv20429100	303.983	104.251	1.5446	1.88805e-09
AET2Gv20936600	74.819	11.2755	2.73844	1.99334e-09
AET7Gv21298300	13862.4	4564.14	1.60276	2.04551e-09
AET3Gv20227800	2890.47	904.075	1.67666	2.12015e-09
AET1Gv20988700	346.639	118.474	1.54875	2.12232e-09
AET5Gv21132100	3632.67	1485.87	1.2898	2.13701e-09
AET2Gv20313000	960.097	225.885	2.08805	2.27123e-09
AET1Gv21048600	8169.76	2238.5	1.86779	2.29597e-09
AET6Gv20434900	260.841	102.596	1.34681	2.30882e-09
AET7Gv21031300	39.0044	0	7.88115	2.39481e-09
AET1Gv20437600	3552.39	829.047	2.09913	2.39587e-09
AET5Gv20926300	288.413	129.894	1.15226	2.46694e-09
AET0Gv20064500	264.058	84.9858	1.63906	2.52424e-09
AET6Gv20586100	26572.7	12317.6	1.10921	2.5716e-09
AET1Gv20470000	51.1249	8.25262	2.64769	2.58428e-09
AET1Gv20714500	947.066	391.256	1.27494	2.59235e-09
AET5Gv20199500	45.0445	3.07233	3.90475	2.68793e-09
AET4Gv20044900	464.485	160.054	1.53993	2.70129e-09
AET2Gv21032500	11676.4	3192.75	1.87078	2.71053e-09
AET3Gv20200000	186.488	56.2948	1.72952	2.71555e-09
AET3Gv20718400	708.974	277.54	1.35196	3.01794e-09
AET7Gv20920900	15556.3	7546.6	1.04359	3.07893e-09
AET2Gv20958700	2412.05	99.8956	4.59325	3.27014e-09
AET3Gv20574700	166.581	60.5464	1.45713	3.28427e-09
AET5Gv21213900	143.123	39.2959	1.86652	3.3052e-09
AET5Gv20308400	159.67	58.7269	1.43934	3.33734e-09
AET3Gv20783700	2205.17	212.874	3.37276	3.39578e-09
AET2Gv21092500	7174.81	3146.83	1.18904	3.41562e-09
AET3Gv21249100	47.3099	0	8.15676	3.41562e-09
AET6Gv20208600	528.605	149.679	1.81899	3.4362e-09
AET7Gv20818300	249.609	65.1574	1.93674	3.45293e-09
AET3Gv20386000	9008.06	4329.3	1.05696	3.5033e-09
AET1Gv20125800	7171.12	1668.8	2.10347	3.54165e-09
AET5Gv20136600	767.271	159.522	2.26611	3.55657e-09
AET4Gv20132900	430.145	116.236	1.88758	3.63518e-09
AET2Gv20887300	982.907	310.612	1.66176	3.63786e-09
AET1Gv20220200	208.406	29.9141	2.80222	3.64204e-09
AET4Gv20804300	631.652	231.602	1.44612	3.72277e-09
AET1Gv20484400	140.898	12.6041	3.48306	3.76942e-09
AET2Gv20102500	92.5623	27.7337	1.7367	3.79798e-09
AET4Gv20730700	335.04	126.099	1.40684	3.85996e-09
AET1Gv20580500	711.744	189.654	1.9075	4.07027e-09
AET5Gv21097000	279.919	113.019	1.30892	4.08085e-09
AET4Gv20312300	46.8294	0	8.14403	4.32894e-09
AET6Gv20748800	269.565	45.077	2.57823	4.50377e-09
AET7Gv20763500	3114.02	1290.14	1.27141	4.50563e-09
AET3Gv21248000	682.198	283.091	1.26856	4.54156e-09
AET4Gv20132700	293.679	62.3327	2.23328	4.61557e-09
AET7Gv20025400	59.0813	1.81977	5.0359	4.77308e-09
AET2Gv21108200	434.003	97.1989	2.15954	4.88819e-09
AET6Gv20749300	113.285	23.4116	2.28047	5.00712e-09
AET1Gv20162200	1113.13	419.268	1.40768	5.22536e-09
AET2Gv20583800	134.038	38.7721	1.78348	5.26482e-09
AET6Gv20287200	84.4714	0.636203	7.13026	5.27672e-09
AET5Gv20774300	338.842	118.695	1.51279	5.50314e-09
AET4Gv20781000	15399.9	7668.48	1.00594	5.55723e-09
AET4Gv20596200	65.1966	1.21318	5.76131	5.58588e-09
AET6Gv20762600	59.2508	5.967	3.30346	5.6421e-09
AET1Gv20204300	2056.23	145.133	3.82455	5.71846e-09
AET1Gv20467500	916.476	426.819	1.10217	5.72975e-09
AET1Gv20711100	2220.06	760.286	1.54571	5.92325e-09
AET5Gv20754000	74.0364	5.04687	3.86665	6.06926e-09
AET6Gv20361100	139.947	36.9312	1.92723	6.09658e-09
AET1Gv20457500	65.3195	3.63955	4.17343	6.22156e-09
AET2Gv20572200	634.436	252.819	1.32636	6.3094e-09
AET7Gv20150300	162.855	18.3604	3.15654	6.37642e-09
AET3Gv20788800	97.9563	12.5797	2.96484	6.42817e-09
AET2Gv20662700	2797.24	1118.14	1.3231	6.49877e-09
AET4Gv20155600	385.936	97.0014	1.99179	6.60357e-09
AET4Gv20717800	527.98	197.715	1.41861	6.75373e-09
AET5Gv20409200	13353.3	5964.15	1.16273	6.81746e-09
AET4Gv20129100	20903.4	9146.05	1.19248	6.86819e-09
AET3Gv20988500	2475.21	1214.33	1.02707	6.95259e-09
AET6Gv20238300	51.8418	9.32263	2.48331	6.97135e-09
AET3Gv20590700	1753.56	677.974	1.37086	7.02539e-09
AET2Gv20223500	327.132	99.3951	1.71773	7.12188e-09
AET6Gv20904100	1129.61	332.168	1.76681	7.16571e-09
AET7Gv20366700	446.499	175.784	1.34324	7.22512e-09
AET0Gv20081300	1848.47	835.671	1.14516	7.2661e-09
AET3Gv20286600	159.496	17.1857	3.21217	7.29718e-09
AET4Gv20104800	880.459	247.806	1.83035	7.35067e-09
AET2Gv20719200	797.683	316.951	1.33111	7.51141e-09
AET0Gv20151100	197.392	70.0788	1.49055	7.57496e-09
AET6Gv20435000	250.531	98.116	1.35325	8.08346e-09
AET6Gv20933800	763.068	343.889	1.14936	8.17112e-09
AET5Gv20781700	40.8908	4.84753	3.08347	8.18671e-09
AET1Gv20705800	98.5517	28.0909	1.80601	8.46218e-09
AET3Gv20642100	8552.36	1862.72	2.19886	8.70105e-09
AET7Gv20601100	220.167	20.4757	3.42859	9.0155e-09
AET3Gv20050400	200.939	75.7387	1.41323	9.30272e-09
AET2Gv21196700	428.375	107.489	1.99217	9.30531e-09
AET1Gv20982200	54.0867	0.318101	7.38793	9.56659e-09
AET6Gv20385300	158.984	43.2954	1.88435	9.65688e-09
AET3Gv20340600	9513.81	2833.99	1.74726	1.00117e-08
AET3Gv20244700	246.736	69.8575	1.81679	1.03779e-08
AET7Gv20816900	1039.14	394.506	1.39652	1.06959e-08
AET3Gv20629300	89.8352	16.5346	2.42993	1.08278e-08
AET1Gv20198800	476.855	127.203	1.90453	1.12021e-08
AET5Gv20589100	77.2253	10.7257	2.84742	1.14109e-08
AET4Gv20073800	8473.34	2637.36	1.68382	1.1669e-08
AET3Gv20882000	265.289	111.734	1.24801	1.21426e-08
AET3Gv20206600	42.0713	5.14579	3.03375	1.22378e-08
AET6Gv20295100	109.185	14.5624	2.91113	1.22652e-08
AET2Gv21267300	158.055	28.7341	2.45791	1.27237e-08
AET5Gv20879400	137.654	41.6408	1.73243	1.28898e-08
AET1Gv20368100	826.996	387.211	1.0931	1.31539e-08
AET2Gv20036800	12906.4	5855.21	1.14026	1.3308e-08
AET7Gv20750600	453.887	202.807	1.16332	1.35165e-08
AET6Gv20587400	1787.55	865.078	1.04692	1.36539e-08
AET3Gv20672200	52.2343	0	8.29926	1.37096e-08
AET7Gv20556300	537.69	215.97	1.31701	1.42911e-08
AET7Gv20650700	40.3854	0	7.93302	1.44154e-08
AET5Gv20725600	2510.62	1208.71	1.05449	1.45202e-08
AET2Gv20390300	549.54	230.731	1.25405	1.45227e-08
AET7Gv20462600	4707.9	971.819	2.2763	1.55078e-08
AET3Gv20248400	85.5109	5.80704	3.89428	1.63615e-08
AET6Gv20785500	146.657	12.6319	3.53072	1.72907e-08
AET0Gv20136100	63.7798	11.6898	2.44253	1.75815e-08
AET3Gv20554200	367.155	100.283	1.87198	1.87769e-08
AET3Gv20346600	693.888	204.623	1.76138	1.93914e-08
AET5Gv20149000	1545.95	546.225	1.50063	1.95735e-08
AET3Gv20666000	341.604	113.061	1.59524	2.04999e-08
AET7Gv20849800	27.5274	0	7.37471	2.07715e-08
AET5Gv20730400	1123.71	388.467	1.53217	2.23814e-08
AET6Gv20356400	569.574	256.734	1.15133	2.25102e-08
AET5Gv20866700	81.2682	1.51632	5.75679	2.26799e-08
AET4Gv20241700	57.4762	10.0971	2.52199	2.28602e-08
AET3Gv20965000	2836.4	918.62	1.62648	2.29188e-08
AET1Gv20884400	46.3864	5.63394	3.03754	2.32015e-08
AET7Gv21337100	154.118	34.4511	2.1647	2.33747e-08
AET4Gv20003300	894.652	408.332	1.1315	2.35704e-08
AET5Gv21012900	1726.83	766.003	1.17219	2.36796e-08
AET2Gv21017500	444.481	117.429	1.92117	2.37686e-08
AET1Gv20470500	427.377	177.62	1.26794	2.38718e-08
AET4Gv20476100	99.3249	23.5841	2.07834	2.38718e-08
AET6Gv20428100	1308.59	79.6981	4.03609	2.47778e-08
AET5Gv20171900	239.969	117.374	1.0326	2.55096e-08
AET5Gv21237200	531.724	96.066	2.46889	2.57553e-08
AET3Gv20861300	473.593	210.032	1.17495	2.63529e-08
AET0Gv20085800	65.8472	17.4226	1.92598	2.68692e-08
AET2Gv20438900	1559.97	752.334	1.05119	2.75755e-08
AET6Gv20268800	34.3242	0	7.69172	2.82156e-08
AET5Gv20058800	153.765	46.0203	1.74838	2.9546e-08
AET4Gv20270000	45.0416	1.79016	4.64671	2.97924e-08
AET1Gv20552900	575.883	198.734	1.53475	2.99274e-08
AET7Gv20595500	147.329	56.2416	1.39146	3.11994e-08
AET2Gv20750000	64.3128	14.5496	2.13456	3.14494e-08
AET7Gv21156800	1295.11	617.312	1.06806	3.158e-08
AET6Gv20901800	379.061	127.354	1.5732	3.24872e-08
AET3Gv20522700	272.555	69.2349	1.97621	3.39022e-08
AET3Gv21062100	621.131	0	11.8748	3.39811e-08
AET4Gv20510100	63.8207	4.33497	3.90613	3.45933e-08
AET6Gv20647500	41.9685	0	7.98662	3.52787e-08
AET7Gv20074400	6773.58	2785.92	1.28168	3.55577e-08
AET3Gv20615200	836.328	294.236	1.50797	3.72704e-08
AET7Gv20968100	524.303	232.797	1.17181	3.73956e-08
AET7Gv21290600	1300.24	454.277	1.51667	3.95679e-08
AET2Gv21020000	206.542	102.084	1.01766	3.98608e-08
AET1Gv20200100	278.892	61.4351	2.18153	4.00351e-08
AET4Gv20678300	12881	6317.61	1.02776	4.0855e-08
AET4Gv20332200	1910.22	563.356	1.76131	4.12895e-08
AET1Gv20720700	625.635	13.2779	5.55614	4.14463e-08
AET2Gv21109400	194.618	27.655	2.8108	4.17939e-08
AET4Gv20063800	268.468	37.5326	2.83721	4.19782e-08
AET0Gv20058100	75.8565	16.7318	2.18206	4.27232e-08
AET2Gv20308500	9091.68	4230.75	1.10363	4.34506e-08
AET4Gv20771100	114.748	30.2019	1.92947	4.59922e-08
AET4Gv20621700	58.411	0.57698	6.61143	4.71723e-08
AET4Gv20727600	1412.08	682.158	1.05028	4.77252e-08
AET4Gv20863600	116.807	17.7013	2.72582	4.78886e-08
AET6Gv20780800	56.2053	2.08842	4.74776	4.93041e-08
AET6Gv20731500	78.6486	19.4497	2.02509	4.93694e-08
AET6Gv20757200	141.937	41.1764	1.78659	5.004e-08
AET6Gv20128500	543.233	232.539	1.22253	5.09598e-08
AET7Gv20451300	1644.15	806.236	1.02793	5.38779e-08
AET5Gv21096700	1519.01	735.26	1.04673	5.39252e-08
AET4Gv20003600	385.237	155.735	1.30728	5.49834e-08
AET3Gv20700900	4913.39	2441.96	1.00864	5.62296e-08
AET3Gv20587100	327.52	45.8359	2.84021	5.64302e-08
AET4Gv20256000	1496.56	277.068	2.43374	5.79001e-08
AET5Gv20115700	260.126	65.8497	1.9813	6.01562e-08
AET3Gv20974400	400.762	91.7562	2.12696	6.11292e-08
AET1Gv20611900	861.456	145.059	2.5722	6.1358e-08
AET3Gv20724900	296.663	111.952	1.40801	6.36136e-08
AET7Gv20370800	31.4724	2.62571	3.55632	6.43732e-08
AET5Gv20914700	56.8573	8.24043	2.77355	6.78845e-08
AET3Gv20834400	1592.7	555.424	1.52042	6.79669e-08
AET7Gv20590100	336.936	167.986	1.00452	7.07665e-08
AET7Gv20660900	85.3154	8.74596	3.29245	7.11941e-08
AET2Gv20653700	239.845	55.879	2.09909	7.14916e-08
AET7Gv20319600	267.01	78.6962	1.7609	7.27771e-08
AET1Gv20505600	91.6819	4.21133	4.44882	7.39036e-08
AET4Gv20112000	378.302	155.894	1.2809	7.45772e-08
AET6Gv20139900	146.681	27.0087	2.43912	7.64379e-08
AET6Gv20791100	590.178	209.67	1.49359	8.29187e-08
AET1Gv20625600	118.838	25.0708	2.24444	8.48177e-08
AET1Gv20428700	1367.73	625.794	1.12787	8.71387e-08
AET4Gv20063900	128.231	17.3139	2.8868	8.95224e-08
AET2Gv20431200	570.457	266.251	1.09769	9.07783e-08
AET1Gv20379200	114.999	23.8353	2.27169	9.34272e-08
AET0Gv20072100	48.419	12.888	1.90959	9.3676e-08
AET2Gv20051700	2720.29	914.511	1.57251	9.7762e-08
AET5Gv21069900	102.525	8.8696	3.54077	9.9853e-08
AET2Gv20225500	118.537	7.0956	4.0578	1.00765e-07
AET2Gv21015200	4091.97	1786.08	1.19599	1.01264e-07
AET5Gv20348900	9650.64	4072.47	1.24468	1.02974e-07
AET2Gv20650500	111.628	19.3257	2.53484	1.05505e-07
AET2Gv20950200	41.9399	3.94269	3.42497	1.05514e-07
AET4Gv20478300	650.563	199.425	1.70577	1.07315e-07
AET4Gv20219800	62.2984	11.2926	2.4588	1.08099e-07
AET1Gv20692900	1763.38	842.067	1.06641	1.08888e-07
AET2Gv20328000	65.0371	19.5602	1.73068	1.09649e-07
AET1Gv20209800	562.423	206.326	1.44594	1.09859e-07
AET4Gv20761900	33.729	0	7.67521	1.1079e-07
AET6Gv20777300	7484.21	2639.43	1.50362	1.10986e-07
AET3Gv20356600	16411	7369.31	1.15502	1.11189e-07
AET3Gv20866100	48.838	10.2574	2.25686	1.17858e-07
AET6Gv20940500	180.285	72.3052	1.3213	1.22865e-07
AET0Gv20134100	95.3038	33.2938	1.51492	1.2582e-07
AET3Gv20918600	35.2827	6.56351	2.42042	1.27875e-07
AET4Gv20670700	4089.17	1947.56	1.07038	1.30773e-07
AET3Gv20206400	50.7578	14.1653	1.84744	1.32576e-07
AET2Gv20927400	2321.33	822.08	1.49786	1.33524e-07
AET6Gv20708600	11297	1646.19	2.7787	1.34015e-07
AET5Gv21222200	285.08	62.2796	2.19541	1.35644e-07
AET6Gv20673100	49.1625	10.2522	2.27109	1.36123e-07
AET7Gv20792400	41.5333	7.94186	2.37563	1.3619e-07
AET6Gv20727700	80.9674	9.25884	3.12909	1.3627e-07
AET0Gv20134400	670.379	281.308	1.25169	1.45059e-07
AET2Gv20958800	20399.8	818.077	4.64011	1.45072e-07
AET1Gv20011200	727.066	357.619	1.02195	1.51445e-07
AET5Gv20552900	127.122	8.55365	3.88812	1.5386e-07
AET2Gv20663100	186.255	65.2273	1.51662	1.54963e-07
AET6Gv20748000	1528.39	512.997	1.57509	1.58635e-07
AET5Gv20348800	297.772	37.7488	2.97782	1.67192e-07
AET2Gv20192900	111.375	8.50693	3.71779	1.7076e-07
AET5Gv20783400	29.3215	3.68381	3.02391	1.76916e-07
AET5Gv20692600	66.3105	14.1671	2.21276	1.80855e-07
AET7Gv20636500	121.593	40.0921	1.59869	1.8765e-07
AET2Gv21001800	78.1377	12.3855	2.66536	1.91029e-07
AET5Gv20002600	118.667	19.6417	2.59582	1.95293e-07
AET1Gv20347600	57.4503	14.8607	1.96671	2.00267e-07
AET7Gv20319400	36.936	0.636203	5.94087	2.03155e-07
AET4Gv20525500	633.923	253.761	1.31986	2.11092e-07
AET1Gv20490600	44.4137	4.25071	3.38989	2.15736e-07
AET4Gv20841500	1891.81	812.261	1.21923	2.16103e-07
AET6Gv20306900	62.4657	4.11273	3.91243	2.19726e-07
AET4Gv20104500	124.846	9.56717	3.70644	2.25426e-07
AET5Gv20923900	1474.58	625.989	1.23636	2.44835e-07
AET7Gv20441800	3632.96	1292.35	1.49132	2.46274e-07
AET2Gv21015000	36.8349	0	7.79824	2.47206e-07
AET6Gv20940300	705.72	297.311	1.24702	2.48272e-07
AET5Gv20181100	337.792	150.944	1.16037	2.5378e-07
AET3Gv20710600	48.0747	4.55416	3.4125	2.78605e-07
AET0Gv20035700	50.8691	0	8.26774	2.87991e-07
AET4Gv20515700	167.686	18.9536	3.14695	2.96142e-07
AET3Gv20552700	50.9165	5.56495	3.17608	2.99613e-07
AET5Gv20694600	88.9124	28.8926	1.62998	3.17953e-07
AET4Gv20064400	143.152	28.6737	2.32261	3.30421e-07
AET1Gv20468300	1432.03	674.789	1.085	3.32874e-07
AET2Gv20767900	1699.32	520.326	1.707	3.35536e-07
AET2Gv20837600	489.593	242.211	1.01366	3.57867e-07
AET1Gv20167300	20835.8	10398.3	1.00267	3.65328e-07
AET6Gv20922900	128.023	24.4297	2.38488	3.70105e-07
AET7Gv20567800	1535.42	720.53	1.09163	3.74415e-07
AET5Gv20040600	120.786	10.1936	3.56685	3.8075e-07
AET7Gv21165100	232.513	83.2376	1.47842	3.88515e-07
AET2Gv20471900	70.5517	13.8448	2.34378	3.89894e-07
AET7Gv20601600	41.7873	6.30007	2.73534	3.92234e-07
AET5Gv20005000	194.261	90.8918	1.099	3.92684e-07
AET7Gv20869900	586.649	73.8518	2.98886	4.12658e-07
AET3Gv20340400	534.24	205.131	1.38175	4.22645e-07
AET7Gv21168600	434.767	121.596	1.83904	4.28905e-07
AET7Gv20226600	40.3525	8.66658	2.22101	4.29221e-07
AET5Gv20784000	35.064	7.49309	2.22821	4.30237e-07
AET7Gv21173300	205.545	91.409	1.1673	4.35042e-07
AET2Gv20980600	200.638	78.1781	1.35864	4.35652e-07
AET2Gv21186600	1106.16	451.955	1.29187	4.50356e-07
AET5Gv20947900	1823.5	863.689	1.07769	4.75974e-07
AET7Gv20365000	142.563	56.4337	1.33716	4.90563e-07
AET2Gv20060200	40.0365	2.61106	3.91201	5.01403e-07
AET4Gv20200700	97.2044	10.164	3.25831	5.0569e-07
AET5Gv20520000	3129.29	1341.23	1.22203	5.15762e-07
AET7Gv20164400	64.507	13.2507	2.28637	5.21854e-07
AET5Gv21047500	498.014	215.958	1.20448	5.23789e-07
AET1Gv20633200	3464.65	1226.93	1.49757	5.3102e-07
AET0Gv20144000	350.526	54.1875	2.69499	5.4899e-07
AET3Gv21199200	34.6011	2.03896	4.05229	5.49834e-07
AET2Gv21199500	1110.03	521.791	1.08788	5.50697e-07
AET7Gv20708500	23.8702	1.7752	3.74355	5.68553e-07
AET6Gv20153500	1886.78	942.416	1.00165	5.69999e-07
AET3Gv20974600	3213.75	1426.91	1.17131	5.70176e-07
AET2Gv21278600	40122.9	19134.2	1.0683	5.74991e-07
AET5Gv20377400	190.716	69.7997	1.45265	5.97402e-07
AET4Gv20885300	194.977	54.9763	1.82683	6.06584e-07
[truncated: 3,912 more rows]

## Sheet: Table S7
TableS7 GO enrichment of XJ002
ID	Description	GeneRatio	BgRatio	pvalue	p.adjust	qvalue	geneID	Count	GO_stage
GO:0003723	RNA binding	138/3547	494/22357	4.50161e-12	6.32926e-09	5.72415e-09	AET0Gv20038500/AET0Gv20042000/AET0Gv20047100/AET0Gv20047500/AET0Gv20050500/AET0Gv20057300/AET0Gv20057500/AET0Gv20103600/AET0Gv20103800/AET0Gv20104500/AET1Gv20136100/AET1Gv20221200/AET1Gv20223200/AET1Gv20267900/AET1Gv20363100/AET1Gv20383800/AET1Gv20460400/AET1Gv20466900/AET1Gv20469900/AET1Gv20470600/AET1Gv20470700/AET1Gv20522900/AET1Gv20581000/AET1Gv20582100/AET1Gv20635800/AET1Gv20714000/AET1Gv207…	138	molecular_function
GO:0009451	RNA modification	36/3547	84/22357	3.58087e-09	2.51735e-06	2.27668e-06	AET1Gv20305500/AET1Gv20772800/AET1Gv20790600/AET1Gv20967900/AET2Gv20006900/AET2Gv20256000/AET2Gv20311800/AET2Gv20311900/AET2Gv20378100/AET2Gv20604500/AET2Gv20616500/AET2Gv21026800/AET3Gv20046100/AET3Gv20321000/AET3Gv20722600/AET3Gv20724800/AET3Gv21179500/AET3Gv21239200/AET4Gv20226000/AET4Gv20330100/AET4Gv20397300/AET4Gv20642300/AET4Gv20643000/AET4Gv20662000/AET5Gv20106600/AET5Gv20314700/AET5Gv205…	36	biological_process
GO:0034470	ncRNA processing	47/3547	130/22357	1.30007e-08	5.60384e-06	5.06808e-06	AET1Gv20176900/AET1Gv20305500/AET2Gv20006900/AET2Gv20211800/AET2Gv20279200/AET2Gv20378100/AET2Gv20582300/AET2Gv20604500/AET2Gv20616500/AET2Gv20951900/AET2Gv20988200/AET2Gv21026800/AET2Gv21085100/AET3Gv20046100/AET3Gv20146600/AET3Gv20321000/AET3Gv20354600/AET3Gv20665200/AET3Gv20758900/AET3Gv21082800/AET3Gv21179500/AET3Gv21239200/AET4Gv20330100/AET4Gv20642300/AET4Gv20643000/AET4Gv20652200/AET5Gv201…	47	biological_process
GO:0042254	ribosome biogenesis	36/3547	88/22357	1.59426e-08	5.60384e-06	5.06808e-06	AET1Gv20176900/AET1Gv20772800/AET2Gv20226300/AET2Gv20370300/AET2Gv20949700/AET2Gv20951900/AET2Gv20988200/AET2Gv21085100/AET3Gv20146600/AET3Gv20665200/AET3Gv20724800/AET3Gv20758900/AET3Gv21239200/AET4Gv20397300/AET4Gv20454100/AET4Gv20577400/AET4Gv20642300/AET5Gv20131200/AET5Gv20134400/AET5Gv20218600/AET5Gv20364600/AET5Gv20515200/AET5Gv20596100/AET5Gv20622700/AET5Gv20838900/AET5Gv21144900/AET6Gv205…	36	biological_process
GO:0034660	ncRNA metabolic process	62/3547	206/22357	2.02749e-07	5.0746e-05	4.58945e-05	AET1Gv20176900/AET1Gv20305500/AET1Gv20383800/AET2Gv20006900/AET2Gv20211800/AET2Gv20279200/AET2Gv20378100/AET2Gv20521700/AET2Gv20556600/AET2Gv20582300/AET2Gv20604500/AET2Gv20616500/AET2Gv20654200/AET2Gv20951900/AET2Gv20988200/AET2Gv21026800/AET2Gv21085100/AET3Gv20046100/AET3Gv20046800/AET3Gv20146600/AET3Gv20321000/AET3Gv20354600/AET3Gv20377300/AET3Gv20665200/AET3Gv20758900/AET3Gv21082800/AET3Gv211…	62	biological_process
GO:0016072	rRNA metabolic process	25/3547	55/22357	2.16555e-07	5.0746e-05	4.58945e-05	AET1Gv20176900/AET2Gv20951900/AET2Gv20988200/AET2Gv21085100/AET3Gv20146600/AET3Gv20665200/AET3Gv20758900/AET3Gv21239200/AET4Gv20642300/AET4Gv20652200/AET5Gv20131200/AET5Gv20134400/AET5Gv20364600/AET5Gv20515200/AET5Gv20596100/AET5Gv20838900/AET6Gv20695600/AET6Gv20722200/AET6Gv20969700/AET7Gv20207800/AET7Gv20771800/AET7Gv20835700/AET7Gv21255700/AET7Gv21265400/AET7Gv21293900	25	biological_process
GO:0006364	rRNA processing	24/3547	53/22357	4.11673e-07	8.26875e-05	7.47821e-05	AET1Gv20176900/AET2Gv20951900/AET2Gv20988200/AET2Gv21085100/AET3Gv20146600/AET3Gv20665200/AET3Gv20758900/AET3Gv21239200/AET4Gv20642300/AET5Gv20131200/AET5Gv20134400/AET5Gv20364600/AET5Gv20515200/AET5Gv20596100/AET5Gv20838900/AET6Gv20695600/AET6Gv20722200/AET6Gv20969700/AET7Gv20207800/AET7Gv20771800/AET7Gv20835700/AET7Gv21255700/AET7Gv21265400/AET7Gv21293900	24	biological_process
GO:0022613	ribonucleoprotein complex biogenesis	37/3547	104/22357	6.97225e-07	0.000122537	0.000110822	AET1Gv20176900/AET1Gv20772800/AET2Gv20226300/AET2Gv20370300/AET2Gv20949700/AET2Gv20951900/AET2Gv20988200/AET2Gv21085100/AET3Gv20146600/AET3Gv20665200/AET3Gv20724800/AET3Gv20758900/AET3Gv21239200/AET4Gv20397300/AET4Gv20454100/AET4Gv20577400/AET4Gv20642300/AET5Gv20131200/AET5Gv20134400/AET5Gv20218600/AET5Gv20364600/AET5Gv20515200/AET5Gv20596100/AET5Gv20622700/AET5Gv20838900/AET5Gv21144900/AET6Gv203…	37	biological_process
GO:0009536	plastid	22/3547	50/22357	2.25955e-06	0.000352991	0.000319243	AET0Gv20103900/AET1Gv20064100/AET1Gv20599600/AET1Gv20711000/AET1Gv20713500/AET1Gv20789200/AET2Gv20535700/AET2Gv20635100/AET2Gv20861600/AET3Gv20617900/AET3Gv20715500/AET3Gv20723700/AET4Gv20086900/AET4Gv20578800/AET4Gv20772600/AET5Gv20016100/AET5Gv20446900/AET5Gv20555600/AET5Gv21221900/AET6Gv20762000/AET7Gv20502300/AET7Gv20721200	22	cellular_component
GO:0015977	carbon fixation	10/3547	14/22357	5.38268e-06	0.000756805	0.00068445	AET0Gv20072300/AET1Gv20344300/AET1Gv20447500/AET1Gv20872800/AET2Gv21004400/AET3Gv20322200/AET5Gv20014400/AET5Gv20790500/AET7Gv20625100/AET7Gv20834000	10	biological_process
GO:0009628	response to abiotic stimulus	30/3547	84/22357	6.98156e-06	0.000892371	0.000807055	AET1Gv20427300/AET1Gv20474000/AET1Gv20795900/AET1Gv20905500/AET1Gv20944200/AET2Gv20667700/AET3Gv20340600/AET3Gv20688500/AET3Gv20715500/AET3Gv20781600/AET3Gv21045900/AET4Gv20107700/AET4Gv20132600/AET4Gv20534000/AET4Gv20549900/AET4Gv20772600/AET5Gv20866700/AET5Gv20866800/AET5Gv20873500/AET5Gv20990000/AET6Gv20511100/AET6Gv20603300/AET6Gv20650000/AET6Gv20653900/AET6Gv20864100/AET6Gv20864900/AET6Gv208…	30	biological_process
GO:1901605	alpha-amino acid metabolic process	46/3547	154/22357	8.93539e-06	0.00100794	0.000911573	AET1Gv20183500/AET1Gv20230700/AET1Gv20256300/AET1Gv20472300/AET1Gv20530300/AET1Gv20675900/AET1Gv20919800/AET2Gv20260800/AET2Gv20412700/AET2Gv20850300/AET2Gv20850500/AET2Gv20886400/AET2Gv21032800/AET2Gv21039500/AET2Gv21086900/AET2Gv21188900/AET2Gv21265100/AET3Gv20048400/AET3Gv20075300/AET3Gv20611300/AET3Gv20766800/AET3Gv20817600/AET3Gv21210700/AET4Gv20022400/AET4Gv20094400/AET4Gv20097000/AET4Gv201…	46	biological_process
GO:0019898	extrinsic component of membrane	13/3547	23/22357	9.31948e-06	0.00100794	0.000911573	AET0Gv20137800/AET2Gv20574200/AET2Gv20691400/AET2Gv20733200/AET2Gv20795900/AET2Gv20845900/AET3Gv20754200/AET3Gv21010600/AET4Gv20090400/AET4Gv20520800/AET5Gv20237700/AET7Gv20602600/AET7Gv20610200	13	cellular_component
GO:0044391	ribosomal subunit	36/3547	111/22357	1.12012e-05	0.00112468	0.00101715	AET0Gv20049800/AET0Gv20050500/AET0Gv20057300/AET0Gv20057500/AET0Gv20073400/AET0Gv20079300/AET0Gv20103600/AET0Gv20103800/AET0Gv20104500/AET1Gv20466900/AET1Gv20470500/AET1Gv20470700/AET1Gv20470800/AET2Gv20357800/AET2Gv20535500/AET2Gv20594700/AET2Gv21210000/AET3Gv20245500/AET3Gv20425300/AET3Gv21147700/AET4Gv20045000/AET4Gv20086700/AET4Gv20086800/AET4Gv20605100/AET5Gv20014000/AET5Gv20016200/AET5Gv200…	36	cellular_component
GO:0008173	RNA methyltransferase activity	16/3547	33/22357	1.19987e-05	0.00112468	0.00101715	AET2Gv20211800/AET2Gv20378100/AET2Gv20616500/AET2Gv21026800/AET3Gv20233900/AET3Gv20662500/AET3Gv20953700/AET3Gv21082800/AET3Gv21239200/AET4Gv20048700/AET4Gv20126400/AET4Gv20642300/AET4Gv20855700/AET5Gv20596100/AET6Gv20571500/AET7Gv20602800	16	molecular_function
GO:0003697	single-stranded DNA binding	11/3547	18/22357	1.68821e-05	0.00143047	0.00129371	AET1Gv20363100/AET1Gv20791300/AET1Gv21022200/AET3Gv20567000/AET3Gv20644300/AET3Gv20878500/AET3Gv21105400/AET3Gv21117900/AET5Gv20879900/AET5Gv20883400/AET7Gv20251300	11	molecular_function
GO:0009507	chloroplast	20/3547	48/22357	1.75152e-05	0.00143047	0.00129371	AET0Gv20103900/AET1Gv20064100/AET1Gv20711000/AET1Gv20713500/AET1Gv20789200/AET2Gv20535700/AET2Gv20635100/AET2Gv20861600/AET3Gv20715500/AET3Gv20723700/AET4Gv20086900/AET4Gv20578800/AET4Gv20772600/AET5Gv20016100/AET5Gv20446900/AET5Gv20555600/AET5Gv21221900/AET6Gv20762000/AET7Gv20502300/AET7Gv20721200	20	cellular_component
GO:0048608	reproductive structure development	16/3547	34/22357	1.93306e-05	0.00143047	0.00129371	AET2Gv20227000/AET2Gv20676200/AET3Gv20348700/AET3Gv20401000/AET3Gv20688500/AET3Gv21001700/AET4Gv20820500/AET5Gv20433400/AET6Gv20059400/AET6Gv20875600/AET7Gv20051400/AET7Gv20098400/AET7Gv20116100/AET7Gv20154600/AET7Gv20563400/AET7Gv21057800	16	biological_process
GO:0061458	reproductive system development	16/3547	34/22357	1.93306e-05	0.00143047	0.00129371	AET2Gv20227000/AET2Gv20676200/AET3Gv20348700/AET3Gv20401000/AET3Gv20688500/AET3Gv21001700/AET4Gv20820500/AET5Gv20433400/AET6Gv20059400/AET6Gv20875600/AET7Gv20051400/AET7Gv20098400/AET7Gv20116100/AET7Gv20154600/AET7Gv20563400/AET7Gv21057800	16	biological_process
GO:0016627	oxidoreductase activity, acting on the CH-CH group of donors	20/3547	49/22357	2.5201e-05	0.00177163	0.00160225	AET1Gv20167000/AET1Gv20230700/AET1Gv20275800/AET1Gv20441900/AET2Gv20220300/AET2Gv20559400/AET2Gv20575200/AET2Gv20604500/AET2Gv20943900/AET3Gv20412600/AET4Gv20081800/AET4Gv20571500/AET4Gv20822800/AET5Gv20138500/AET6Gv20745500/AET6Gv20761300/AET7Gv20361900/AET7Gv20586100/AET7Gv20862600/AET7Gv20992200	20	molecular_function
GO:0009654	photosystem II oxygen evolving complex	14/3547	28/22357	2.72117e-05	0.00182189	0.00164771	AET2Gv20574200/AET2Gv20691400/AET2Gv20733200/AET2Gv20795900/AET2Gv20845900/AET3Gv20754200/AET3Gv20810100/AET3Gv21010600/AET4Gv20090400/AET4Gv20520800/AET5Gv20237700/AET6Gv20922100/AET7Gv20602600/AET7Gv20610200	14	cellular_component
GO:0006396	RNA processing	81/3547	332/22357	3.3632e-05	0.00214939	0.0019439	AET0Gv20019500/AET1Gv20176900/AET1Gv20305500/AET1Gv20355900/AET1Gv20599600/AET1Gv20669000/AET1Gv20746900/AET1Gv20951500/AET2Gv20006900/AET2Gv20211800/AET2Gv20279200/AET2Gv20311800/AET2Gv20311900/AET2Gv20378100/AET2Gv20582300/AET2Gv20604500/AET2Gv20616500/AET2Gv20640200/AET2Gv20793700/AET2Gv20951900/AET2Gv20988200/AET2Gv21026800/AET2Gv21084100/AET2Gv21085100/AET3Gv20046100/AET3Gv20146600/AET3Gv202…	81	biological_process
GO:0042651	thylakoid membrane	19/3547	47/22357	4.68779e-05	0.00286566	0.00259169	AET1Gv20064100/AET1Gv20711000/AET2Gv20574200/AET2Gv20691400/AET2Gv20733200/AET2Gv20795900/AET2Gv20845900/AET3Gv20754200/AET3Gv20810100/AET3Gv21010600/AET4Gv20090400/AET4Gv20520800/AET5Gv20237700/AET5Gv20446900/AET5Gv21221900/AET6Gv20762000/AET6Gv20922100/AET7Gv20602600/AET7Gv20610200	19	cellular_component
GO:0006520	cellular amino acid metabolic process	78/3547	321/22357	5.38207e-05	0.003153	0.00285155	AET1Gv20183500/AET1Gv20230700/AET1Gv20256300/AET1Gv20383800/AET1Gv20472300/AET1Gv20530300/AET1Gv20544600/AET1Gv20572200/AET1Gv20675900/AET1Gv20694100/AET1Gv20796300/AET1Gv20919800/AET2Gv20260800/AET2Gv20339100/AET2Gv20412700/AET2Gv20521700/AET2Gv20556600/AET2Gv20654200/AET2Gv20850300/AET2Gv20850500/AET2Gv20853300/AET2Gv20872900/AET2Gv20886400/AET2Gv21032800/AET2Gv21039500/AET2Gv21086900/AET2Gv211…	78	biological_process
GO:0048731	system development	18/3547	44/22357	6.12562e-05	0.00344505	0.00311568	AET1Gv20599600/AET2Gv20227000/AET2Gv20676200/AET3Gv20348700/AET3Gv20401000/AET3Gv20688500/AET3Gv21001700/AET4Gv20662700/AET4Gv20820500/AET5Gv20433400/AET6Gv20059400/AET6Gv20875600/AET7Gv20051400/AET7Gv20098400/AET7Gv20116100/AET7Gv20154600/AET7Gv20563400/AET7Gv21057800	18	biological_process
GO:0003006	developmental process involved in reproduction	16/3547	37/22357	7.01276e-05	0.00370674	0.00335235	AET2Gv20227000/AET2Gv20676200/AET3Gv20348700/AET3Gv20401000/AET3Gv20688500/AET3Gv21001700/AET4Gv20820500/AET5Gv20433400/AET6Gv20059400/AET6Gv20875600/AET7Gv20051400/AET7Gv20098400/AET7Gv20116100/AET7Gv20154600/AET7Gv20563400/AET7Gv21057800	16	biological_process
GO:0010035	response to inorganic substance	21/3547	56/22357	7.1182e-05	0.00370674	0.00335235	AET1Gv20547900/AET1Gv20602700/AET2Gv20198100/AET2Gv20263400/AET2Gv20294300/AET3Gv20340600/AET3Gv21179400/AET4Gv20132600/AET4Gv20549900/AET5Gv20760100/AET5Gv20866700/AET5Gv20866800/AET5Gv20990000/AET6Gv20558100/AET6Gv20653900/AET6Gv20840200/AET6Gv20864100/AET6Gv20864900/AET6Gv20865700/AET6Gv20866400/AET7Gv20498400	21	biological_process
GO:0016741	transferase activity, transferring one-carbon groups	75/3547	309/22357	7.69823e-05	0.00373786	0.0033805	AET1Gv20032100/AET1Gv20038200/AET1Gv20523100/AET1Gv20572200/AET1Gv20751300/AET1Gv20807000/AET1Gv20889000/AET1Gv20889100/AET1Gv20967900/AET2Gv20169400/AET2Gv20211800/AET2Gv20226100/AET2Gv20302500/AET2Gv20378100/AET2Gv20616500/AET2Gv20765000/AET2Gv20813700/AET2Gv20951900/AET2Gv21026800/AET2Gv21032800/AET2Gv21067600/AET2Gv21086900/AET2Gv21215900/AET2Gv21227000/AET2Gv21306500/AET2Gv21311500/AET3Gv200…	75	molecular_function
GO:0006400	tRNA modification	17/3547	41/22357	7.97552e-05	0.00373786	0.0033805	AET1Gv20305500/AET2Gv20006900/AET2Gv20378100/AET2Gv20604500/AET2Gv20616500/AET2Gv21026800/AET3Gv20046100/AET3Gv20321000/AET3Gv21179500/AET3Gv21239200/AET4Gv20330100/AET4Gv20642300/AET4Gv20643000/AET5Gv20106600/AET5Gv20587200/AET5Gv21005800/AET6Gv20571500	17	biological_process
GO:0009314	response to radiation	17/3547	41/22357	7.97552e-05	0.00373786	0.0033805	AET1Gv20427300/AET1Gv20474000/AET1Gv20795900/AET1Gv20905500/AET1Gv20944200/AET2Gv20667700/AET3Gv20688500/AET3Gv20715500/AET3Gv20781600/AET3Gv21045900/AET4Gv20107700/AET4Gv20534000/AET4Gv20772600/AET6Gv20511100/AET6Gv20603300/AET7Gv20683400/AET7Gv20943100	17	biological_process
GO:0001522	pseudouridine synthesis	12/3547	24/22357	0.00010305	0.00467382	0.00422698	AET1Gv20772800/AET1Gv20790600/AET2Gv20256000/AET2Gv20311800/AET2Gv20311900/AET3Gv20722600/AET3Gv20724800/AET4Gv20397300/AET4Gv20662000/AET5Gv20314700/AET6Gv20593400/AET7Gv21293700	12	biological_process
GO:0006779	porphyrin-containing compound biosynthetic process	11/3547	21/22357	0.00011752	0.00516352	0.00466986	AET1Gv20326700/AET2Gv20267200/AET2Gv20943900/AET3Gv20412600/AET3Gv20558700/AET5Gv20138500/AET5Gv20442600/AET6Gv20761300/AET7Gv20163700/AET7Gv20586100/AET7Gv21176900	11	biological_process
GO:0008168	methyltransferase activity	71/3547	294/22357	0.000138635	0.0059067	0.00534198	AET1Gv20032100/AET1Gv20038200/AET1Gv20523100/AET1Gv20751300/AET1Gv20807000/AET1Gv20889000/AET1Gv20889100/AET1Gv20967900/AET2Gv20169400/AET2Gv20211800/AET2Gv20226100/AET2Gv20302500/AET2Gv20378100/AET2Gv20616500/AET2Gv20765000/AET2Gv20813700/AET2Gv20951900/AET2Gv21026800/AET2Gv21032800/AET2Gv21067600/AET2Gv21215900/AET2Gv21227000/AET2Gv21306500/AET2Gv21311500/AET3Gv20043100/AET3Gv20233900/AET3Gv202…	71	molecular_function
GO:0009416	response to light stimulus	16/3547	39/22357	0.000149605	0.00618662	0.00559514	AET1Gv20427300/AET1Gv20474000/AET1Gv20905500/AET1Gv20944200/AET2Gv20667700/AET3Gv20688500/AET3Gv20715500/AET3Gv20781600/AET3Gv21045900/AET4Gv20107700/AET4Gv20534000/AET4Gv20772600/AET6Gv20511100/AET6Gv20603300/AET7Gv20683400/AET7Gv20943100	16	biological_process
GO:0006778	porphyrin-containing compound metabolic process	12/3547	25/22357	0.000169617	0.00662998	0.00599612	AET1Gv20326700/AET2Gv20267200/AET2Gv20943900/AET3Gv20225200/AET3Gv20412600/AET3Gv20558700/AET5Gv20138500/AET5Gv20442600/AET6Gv20761300/AET7Gv20163700/AET7Gv20586100/AET7Gv21176900	12	biological_process
GO:0019843	rRNA binding	20/3547	55/22357	0.000171983	0.00662998	0.00599612	AET0Gv20038500/AET0Gv20047500/AET1Gv20469900/AET1Gv20470600/AET1Gv20522900/AET2Gv20612600/AET2Gv20670600/AET2Gv20750000/AET2Gv21210000/AET3Gv20015300/AET3Gv20016200/AET3Gv20327000/AET3Gv20526700/AET4Gv20045800/AET4Gv20086600/AET4Gv20320800/AET5Gv20014000/AET5Gv20239500/AET5Gv20515200/AET5Gv21238900	20	molecular_function
GO:0009790	embryo development	7/3547	10/22357	0.000193335	0.00662998	0.00599612	AET5Gv20433400/AET7Gv20051400/AET7Gv20098400/AET7Gv20116100/AET7Gv20154600/AET7Gv20563400/AET7Gv21057800	7	biological_process
GO:0009793	embryo development ending in seed dormancy	7/3547	10/22357	0.000193335	0.00662998	0.00599612	AET5Gv20433400/AET7Gv20051400/AET7Gv20098400/AET7Gv20116100/AET7Gv20154600/AET7Gv20563400/AET7Gv21057800	7	biological_process
GO:0010154	fruit development	7/3547	10/22357	0.000193335	0.00662998	0.00599612	AET5Gv20433400/AET7Gv20051400/AET7Gv20098400/AET7Gv20116100/AET7Gv20154600/AET7Gv20563400/AET7Gv21057800	7	biological_process
GO:0044435	plastid part	7/3547	10/22357	0.000193335	0.00662998	0.00599612	AET1Gv20064100/AET1Gv20711000/AET3Gv20617900/AET4Gv20578800/AET5Gv20446900/AET5Gv21221900/AET6Gv20762000	7	cellular_component
GO:0048316	seed development	7/3547	10/22357	0.000193335	0.00662998	0.00599612	AET5Gv20433400/AET7Gv20051400/AET7Gv20098400/AET7Gv20116100/AET7Gv20154600/AET7Gv20563400/AET7Gv21057800	7	biological_process
GO:0006333	chromatin assembly or disassembly	10/3547	19/22357	0.000230123	0.00770364	0.00696713	AET1Gv20913800/AET2Gv20873000/AET3Gv20638800/AET5Gv20501300/AET5Gv21027300/AET5Gv21027500/AET5Gv21029100/AET6Gv20519800/AET7Gv20160600/AET7Gv20260900	10	biological_process
GO:0001101	response to acid chemical	23/3547	69/22357	0.00026091	0.00853114	0.00771552	AET1Gv20429100/AET1Gv20547900/AET1Gv20602700/AET1Gv21008600/AET2Gv20198100/AET2Gv20294300/AET2Gv20985700/AET2Gv21052700/AET3Gv20340600/AET3Gv21179400/AET4Gv20132600/AET4Gv20549900/AET5Gv20760100/AET5Gv20866700/AET5Gv20866800/AET5Gv20990000/AET6Gv20558100/AET6Gv20653900/AET6Gv20864100/AET6Gv20864900/AET6Gv20865700/AET6Gv20866400/AET7Gv20427500	23	biological_process
GO:0009415	response to water	11/3547	23/22357	0.000330783	0.01057	0.00955947	AET3Gv20340600/AET4Gv20132600/AET4Gv20549900/AET5Gv20866700/AET5Gv20866800/AET5Gv20990000/AET6Gv20653900/AET6Gv20864100/AET6Gv20864900/AET6Gv20865700/AET6Gv20866400	11	biological_process
GO:0030488	tRNA methylation	7/3547	11/22357	0.000458558	0.0140159	0.0126759	AET2Gv20006900/AET2Gv20378100/AET2Gv20616500/AET3Gv20046100/AET3Gv21239200/AET4Gv20642300/AET6Gv20571500	7	biological_process
GO:0042026	protein refolding	7/3547	11/22357	0.000458558	0.0140159	0.0126759	AET1Gv20372400/AET1Gv20871200/AET2Gv20083000/AET2Gv20708400/AET4Gv20738200/AET5Gv20856400/AET7Gv20079800	7	biological_process
GO:0015935	small ribosomal subunit	21/3547	63/22357	0.000475289	0.0141087	0.0127598	AET0Gv20050500/AET0Gv20057500/AET0Gv20073400/AET0Gv20103600/AET0Gv20104500/AET1Gv20466900/AET1Gv20470700/AET2Gv20357800/AET2Gv21210000/AET3Gv20245500/AET4Gv20045000/AET4Gv20086700/AET4Gv20086800/AET5Gv20014000/AET5Gv20016300/AET5Gv20104300/AET5Gv20208700/AET5Gv21097500/AET6Gv20238200/AET6Gv20471300/AET7Gv20710000	21	cellular_component
GO:0008033	tRNA processing	24/3547	76/22357	0.000481661	0.0141087	0.0127598	AET1Gv20305500/AET2Gv20006900/AET2Gv20211800/AET2Gv20279200/AET2Gv20378100/AET2Gv20582300/AET2Gv20604500/AET2Gv20616500/AET2Gv21026800/AET3Gv20046100/AET3Gv20321000/AET3Gv20354600/AET3Gv21082800/AET3Gv21179500/AET3Gv21239200/AET4Gv20330100/AET4Gv20642300/AET4Gv20643000/AET5Gv20106600/AET5Gv20587200/AET5Gv20941600/AET5Gv21005800/AET5Gv21066200/AET6Gv20571500	24	biological_process
GO:1901700	response to oxygen-containing compound	26/3547	85/22357	0.000498015	0.01429	0.0129238	AET1Gv20429100/AET1Gv20547900/AET1Gv20602700/AET1Gv21008600/AET2Gv20198100/AET2Gv20263400/AET2Gv20294300/AET2Gv20403100/AET2Gv20985700/AET2Gv21052700/AET3Gv20340600/AET3Gv21179400/AET4Gv20132600/AET4Gv20549900/AET5Gv20760100/AET5Gv20866700/AET5Gv20866800/AET5Gv20990000/AET6Gv20558100/AET6Gv20653900/AET6Gv20840200/AET6Gv20864100/AET6Gv20864900/AET6Gv20865700/AET6Gv20866400/AET7Gv20427500	26	biological_process
GO:0006629	lipid metabolic process	106/3547	493/22357	0.000523124	0.0147102	0.0133039	AET1Gv20059400/AET1Gv20075100/AET1Gv20202400/AET1Gv20382100/AET1Gv20483200/AET1Gv20506700/AET1Gv20523100/AET1Gv20524600/AET1Gv20548300/AET1Gv20643800/AET1Gv20725700/AET1Gv20864400/AET1Gv20881200/AET1Gv20889100/AET1Gv20966500/AET1Gv20971000/AET1Gv20982200/AET1Gv20998300/AET2Gv20156700/AET2Gv20158000/AET2Gv20273000/AET2Gv20363900/AET2Gv20402400/AET2Gv20435500/AET2Gv20559400/AET2Gv20635600/AET2Gv206…	106	biological_process
GO:0005509	calcium ion binding	73/3547	319/22357	0.000617585	0.0165356	0.0149547	AET0Gv20134100/AET1Gv20483200/AET1Gv20584900/AET1Gv20586400/AET1Gv20632900/AET1Gv20857000/AET1Gv20881200/AET2Gv20323600/AET2Gv20574200/AET2Gv20691400/AET2Gv20733200/AET2Gv20795900/AET2Gv20845900/AET2Gv20927400/AET3Gv20081300/AET3Gv20081400/AET3Gv20283800/AET3Gv20317900/AET3Gv20604400/AET3Gv20669100/AET3Gv20669300/AET3Gv20754200/AET3Gv20790300/AET3Gv20795300/AET3Gv21010600/AET3Gv21114200/AET3Gv211…	73	molecular_function
GO:0009066	aspartate family amino acid metabolic process	12/3547	28/22357	0.000622976	0.0165356	0.0149547	AET1Gv20230700/AET1Gv20919800/AET2Gv20886400/AET2Gv21039500/AET2Gv21188900/AET4Gv20022400/AET4Gv20505300/AET4Gv20571500/AET4Gv20604700/AET4Gv20822800/AET5Gv20393100/AET5Gv20922000	12	biological_process
GO:0008652	cellular amino acid biosynthetic process	31/3547	109/22357	0.000623318	0.0165356	0.0149547	AET1Gv20230700/AET1Gv20544600/AET1Gv20675900/AET1Gv20919800/AET2Gv20260800/AET2Gv20339100/AET2Gv20886400/AET2Gv21086900/AET2Gv21188900/AET2Gv21265100/AET3Gv20766800/AET3Gv20817600/AET4Gv20022400/AET4Gv20094400/AET4Gv20097000/AET4Gv20142100/AET4Gv20176300/AET4Gv20505300/AET4Gv20571500/AET4Gv20604700/AET4Gv20650200/AET4Gv20822800/AET5Gv20393100/AET5Gv20698000/AET5Gv20922000/AET5Gv21098400/AET5Gv211…	31	biological_process
GO:0001510	RNA methylation	10/3547	21/22357	0.000647092	0.0168484	0.0152376	AET1Gv20967900/AET2Gv20006900/AET2Gv20378100/AET2Gv20616500/AET3Gv20046100/AET3Gv21239200/AET4Gv20642300/AET5Gv21113500/AET6Gv20571500/AET7Gv20602800	10	biological_process
GO:0019725	cellular homeostasis	39/3547	148/22357	0.000724695	0.0185258	0.0167547	AET1Gv20166100/AET1Gv20437600/AET1Gv20478300/AET1Gv20951400/AET1Gv21014400/AET2Gv20121500/AET2Gv20202600/AET2Gv20220100/AET2Gv20263400/AET2Gv20481900/AET2Gv20561700/AET2Gv21266700/AET2Gv21271900/AET3Gv20237900/AET3Gv20361400/AET3Gv20552600/AET3Gv20596300/AET3Gv20648100/AET3Gv20678500/AET3Gv20744000/AET3Gv20770100/AET4Gv20022200/AET4Gv20154400/AET4Gv20459700/AET5Gv20136400/AET5Gv20136600/AET5Gv201…	39	biological_process
GO:0009067	aspartate family amino acid biosynthetic process	11/3547	25/22357	0.000801515	0.0201238	0.0181998	AET1Gv20230700/AET1Gv20919800/AET2Gv20886400/AET2Gv21188900/AET4Gv20022400/AET4Gv20505300/AET4Gv20571500/AET4Gv20604700/AET4Gv20822800/AET5Gv20393100/AET5Gv20922000	11	biological_process
GO:0017056	structural constituent of nuclear pore	8/3547	15/22357	0.000893691	0.0220444	0.0199368	AET1Gv20124500/AET2Gv20949700/AET3Gv20827200/AET4Gv20597000/AET4Gv20600400/AET4Gv20618900/AET5Gv20563600/AET7Gv20382400	8	molecular_function
GO:0009791	post-embryonic development	17/3547	49/22357	0.000962235	0.0229305	0.0207383	AET1Gv20905500/AET2Gv20227000/AET2Gv20676200/AET3Gv20348700/AET3Gv20401000/AET3Gv20688500/AET3Gv21001700/AET4Gv20820500/AET5Gv20433400/AET6Gv20059400/AET6Gv20875600/AET7Gv20051400/AET7Gv20098400/AET7Gv20116100/AET7Gv20154600/AET7Gv20563400/AET7Gv21057800	17	biological_process
GO:0016879	ligase activity, forming carbon-nitrogen bonds	17/3547	49/22357	0.000962235	0.0229305	0.0207383	AET1Gv20388000/AET1Gv20529100/AET1Gv20919800/AET1Gv20980100/AET1Gv21008600/AET2Gv20178300/AET2Gv20685200/AET3Gv20578900/AET4Gv20094400/AET4Gv20326200/AET4Gv20505300/AET4Gv20748200/AET5Gv20393100/AET5Gv21136100/AET6Gv20119800/AET6Gv20169200/AET7Gv21063800	17	molecular_function
GO:0006399	tRNA metabolic process	39/3547	151/22357	0.00109619	0.0256873	0.0232314	AET1Gv20305500/AET1Gv20383800/AET2Gv20006900/AET2Gv20211800/AET2Gv20279200/AET2Gv20378100/AET2Gv20521700/AET2Gv20556600/AET2Gv20582300/AET2Gv20604500/AET2Gv20616500/AET2Gv20654200/AET2Gv21026800/AET3Gv20046100/AET3Gv20046800/AET3Gv20321000/AET3Gv20354600/AET3Gv20377300/AET3Gv21082800/AET3Gv21179500/AET3Gv21239200/AET4Gv20057200/AET4Gv20330100/AET4Gv20629400/AET4Gv20642300/AET4Gv20643000/AET5Gv201…	39	biological_process
GO:0019001	guanyl nucleotide binding	50/3547	207/22357	0.00123887	0.027038	0.024453	AET0Gv20137800/AET1Gv20034100/AET1Gv20258300/AET1Gv20333700/AET1Gv20368200/AET1Gv20493100/AET1Gv20733500/AET1Gv20967800/AET1Gv20999700/AET2Gv20195900/AET2Gv20223100/AET2Gv20233100/AET2Gv20469700/AET2Gv20667600/AET2Gv20748500/AET2Gv20861600/AET2Gv21076600/AET3Gv20339900/AET3Gv20348900/AET3Gv20605400/AET3Gv20652900/AET3Gv20670100/AET3Gv20755700/AET4Gv20121500/AET4Gv20247400/AET4Gv20454100/AET4Gv205…	50	molecular_function
GO:0001883	purine nucleoside binding	49/3547	202/22357	0.00124998	0.027038	0.024453	AET1Gv20034100/AET1Gv20258300/AET1Gv20333700/AET1Gv20368200/AET1Gv20493100/AET1Gv20733500/AET1Gv20967800/AET1Gv20999700/AET2Gv20195900/AET2Gv20223100/AET2Gv20233100/AET2Gv20469700/AET2Gv20667600/AET2Gv20748500/AET2Gv20861600/AET2Gv21076600/AET3Gv20339900/AET3Gv20348900/AET3Gv20605400/AET3Gv20652900/AET3Gv20670100/AET3Gv20755700/AET4Gv20121500/AET4Gv20247400/AET4Gv20454100/AET4Gv20578800/AET4Gv207…	49	molecular_function
GO:0005525	GTP binding	49/3547	202/22357	0.00124998	0.027038	0.024453	AET1Gv20034100/AET1Gv20258300/AET1Gv20333700/AET1Gv20368200/AET1Gv20493100/AET1Gv20733500/AET1Gv20967800/AET1Gv20999700/AET2Gv20195900/AET2Gv20223100/AET2Gv20233100/AET2Gv20469700/AET2Gv20667600/AET2Gv20748500/AET2Gv20861600/AET2Gv21076600/AET3Gv20339900/AET3Gv20348900/AET3Gv20605400/AET3Gv20652900/AET3Gv20670100/AET3Gv20755700/AET4Gv20121500/AET4Gv20247400/AET4Gv20454100/AET4Gv20578800/AET4Gv207…	49	molecular_function
GO:0032550	purine ribonucleoside binding	49/3547	202/22357	0.00124998	0.027038	0.024453	AET1Gv20034100/AET1Gv20258300/AET1Gv20333700/AET1Gv20368200/AET1Gv20493100/AET1Gv20733500/AET1Gv20967800/AET1Gv20999700/AET2Gv20195900/AET2Gv20223100/AET2Gv20233100/AET2Gv20469700/AET2Gv20667600/AET2Gv20748500/AET2Gv20861600/AET2Gv21076600/AET3Gv20339900/AET3Gv20348900/AET3Gv20605400/AET3Gv20652900/AET3Gv20670100/AET3Gv20755700/AET4Gv20121500/AET4Gv20247400/AET4Gv20454100/AET4Gv20578800/AET4Gv207…	49	molecular_function
GO:0032561	guanyl ribonucleotide binding	49/3547	202/22357	0.00124998	0.027038	0.024453	AET1Gv20034100/AET1Gv20258300/AET1Gv20333700/AET1Gv20368200/AET1Gv20493100/AET1Gv20733500/AET1Gv20967800/AET1Gv20999700/AET2Gv20195900/AET2Gv20223100/AET2Gv20233100/AET2Gv20469700/AET2Gv20667600/AET2Gv20748500/AET2Gv20861600/AET2Gv21076600/AET3Gv20339900/AET3Gv20348900/AET3Gv20605400/AET3Gv20652900/AET3Gv20670100/AET3Gv20755700/AET4Gv20121500/AET4Gv20247400/AET4Gv20454100/AET4Gv20578800/AET4Gv207…	49	molecular_function
GO:0042221	response to chemical	51/3547	213/22357	0.00136845	0.0291522	0.0263651	AET1Gv20429100/AET1Gv20462400/AET1Gv20463300/AET1Gv20547900/AET1Gv20602700/AET1Gv21008600/AET2Gv20198100/AET2Gv20263400/AET2Gv20294300/AET2Gv20403100/AET2Gv20405900/AET2Gv20860700/AET2Gv20923600/AET2Gv20949800/AET2Gv20985700/AET2Gv21052700/AET3Gv20340600/AET3Gv20928800/AET3Gv20971300/AET3Gv21179400/AET4Gv20071900/AET4Gv20132600/AET4Gv20549900/AET4Gv20697000/AET4Gv20708900/AET5Gv20118800/AET5Gv205…	51	biological_process
GO:0044262	cellular carbohydrate metabolic process	38/3547	148/22357	0.00141522	0.0296985	0.0268592	AET1Gv20161200/AET1Gv20476600/AET1Gv20532600/AET1Gv20813800/AET1Gv20881400/AET2Gv20350000/AET2Gv20444300/AET2Gv20445400/AET2Gv20777100/AET2Gv20902400/AET2Gv20958700/AET2Gv20958800/AET3Gv20684500/AET3Gv20885900/AET4Gv20863600/AET5Gv20098300/AET5Gv20478000/AET5Gv20497900/AET5Gv20537200/AET5Gv21140900/AET5Gv21151900/AET5Gv21227100/AET6Gv20195700/AET6Gv20644500/AET6Gv20749300/AET6Gv20867800/AET6Gv209…	38	biological_process
GO:0009639	response to red or far red light	8/3547	16/22357	0.00153962	0.031834	0.0287905	AET1Gv20427300/AET1Gv20905500/AET1Gv20944200/AET3Gv20715500/AET3Gv20781600/AET4Gv20107700/AET4Gv20534000/AET7Gv20943100	8	biological_process
GO:0045454	cell redox homeostasis	31/3547	115/22357	0.00163267	0.0332685	0.0300879	AET1Gv20166100/AET1Gv20478300/AET1Gv20951400/AET1Gv21014400/AET2Gv20121500/AET2Gv20202600/AET2Gv20220100/AET2Gv20263400/AET2Gv20481900/AET2Gv20561700/AET2Gv21271900/AET3Gv20361400/AET3Gv20596300/AET3Gv20648100/AET3Gv20744000/AET4Gv20154400/AET4Gv20459700/AET5Gv20136400/AET5Gv20136600/AET5Gv20137300/AET5Gv20264900/AET5Gv20266000/AET5Gv20266600/AET5Gv20307400/AET5Gv21057000/AET6Gv20427600/AET6Gv207…	31	biological_process
GO:0046148	pigment biosynthetic process	11/3547	27/22357	0.00172496	0.0346471	0.0313346	AET1Gv20326700/AET2Gv20267200/AET2Gv20807500/AET3Gv20412600/AET3Gv20558700/AET4Gv20748200/AET5Gv20442600/AET6Gv20761300/AET7Gv20163700/AET7Gv20586100/AET7Gv21176900	11	biological_process
GO:0042440	pigment metabolic process	12/3547	31/22357	0.00181814	0.0355377	0.0321401	AET1Gv20326700/AET2Gv20267200/AET2Gv20807500/AET3Gv20225200/AET3Gv20412600/AET3Gv20558700/AET4Gv20748200/AET5Gv20442600/AET6Gv20761300/AET7Gv20163700/AET7Gv20586100/AET7Gv21176900	12	biological_process
GO:0009311	oligosaccharide metabolic process	14/3547	39/22357	0.00182419	0.0355377	0.0321401	AET1Gv20161200/AET1Gv20476600/AET1Gv20532600/AET1Gv20813800/AET2Gv20350000/AET2Gv20902400/AET3Gv20687900/AET5Gv20478000/AET5Gv20497900/AET5Gv20860900/AET6Gv20644500/AET6Gv20749300/AET6Gv20867800/AET7Gv20089400	14	biological_process
GO:0016874	ligase activity	39/3547	155/22357	0.00184513	0.0355377	0.0321401	AET1Gv20383800/AET1Gv20388000/AET1Gv20452600/AET1Gv20529100/AET1Gv20919800/AET1Gv20980100/AET1Gv21008600/AET2Gv20178300/AET2Gv20267200/AET2Gv20279200/AET2Gv20521700/AET2Gv20556600/AET2Gv20654200/AET2Gv20685200/AET3Gv20046800/AET3Gv20377300/AET3Gv20543600/AET3Gv20578900/AET3Gv20638500/AET4Gv20057200/AET4Gv20094400/AET4Gv20326200/AET4Gv20505300/AET4Gv20629400/AET4Gv20748200/AET5Gv20252000/AET5Gv202…	39	molecular_function
GO:1990204	oxidoreductase complex	18/3547	56/22357	0.00187868	0.0356949	0.0322823	AET1Gv20740900/AET2Gv20574200/AET2Gv20691400/AET2Gv20733200/AET2Gv20795900/AET2Gv20845900/AET3Gv20754200/AET3Gv20810100/AET3Gv21010600/AET3Gv21092300/AET4Gv20090400/AET4Gv20520800/AET5Gv20237700/AET6Gv20771600/AET6Gv20922100/AET7Gv20518400/AET7Gv20602600/AET7Gv20610200	18	cellular_component
GO:0005991	trehalose metabolic process	9/3547	20/22357	0.00198703	0.0364721	0.0329852	AET1Gv20161200/AET1Gv20476600/AET1Gv20532600/AET1Gv20813800/AET5Gv20478000/AET5Gv20497900/AET6Gv20644500/AET6Gv20749300/AET6Gv20867800	9	biological_process
GO:0009119	ribonucleoside metabolic process	9/3547	20/22357	0.00198703	0.0364721	0.0329852	AET1Gv20980100/AET1Gv21046900/AET2Gv20356300/AET3Gv20578900/AET3Gv20607400/AET3Gv21139300/AET4Gv20444400/AET5Gv20513100/AET6Gv20119800	9	biological_process
GO:0046527	glucosyltransferase activity	28/3547	102/22357	0.00199741	0.0364721	0.0329852	AET1Gv20813800/AET2Gv20350000/AET2Gv20444300/AET2Gv20445400/AET2Gv20836000/AET2Gv20902400/AET2Gv20958700/AET2Gv20958800/AET2Gv21035000/AET3Gv20684500/AET4Gv20863600/AET5Gv20098300/AET5Gv20537200/AET5Gv21151900/AET5Gv21227100/AET6Gv20195700/AET6Gv20673200/AET6Gv20761400/AET6Gv20986500/AET7Gv20089400/AET7Gv20262500/AET7Gv20262600/AET7Gv20309100/AET7Gv20745200/AET7Gv20867900/AET7Gv20893800/AET7Gv210…	28	molecular_function
GO:0016702	oxidoreductase activity, acting on single donors with incorporation of molecular oxygen, incorporation of two atoms of oxygen	14/3547	40/22357	0.00240203	0.0427501	0.038663	AET1Gv20538300/AET1Gv21027900/AET2Gv20715600/AET2Gv21162400/AET4Gv20070200/AET5Gv20023600/AET5Gv20082400/AET5Gv20099800/AET5Gv20874800/AET6Gv20020200/AET6Gv20364300/AET6Gv20418700/AET7Gv20009100/AET7Gv20604400	14	molecular_function
GO:0051213	dioxygenase activity	14/3547	40/22357	0.00240203	0.0427501	0.038663	AET1Gv20538300/AET1Gv21027900/AET2Gv20715600/AET2Gv21162400/AET4Gv20070200/AET5Gv20023600/AET5Gv20082400/AET5Gv20099800/AET5Gv20874800/AET6Gv20020200/AET6Gv20364300/AET6Gv20418700/AET7Gv20009100/AET7Gv20604400	14	molecular_function
GO:0006334	nucleosome assembly	8/3547	17/22357	0.00250604	0.0429694	0.0388613	AET2Gv20873000/AET5Gv20501300/AET5Gv21027300/AET5Gv21027500/AET5Gv21029100/AET6Gv20519800/AET7Gv20160600/AET7Gv20260900	8	biological_process
GO:0031497	chromatin assembly	8/3547	17/22357	0.00250604	0.0429694	0.0388613	AET2Gv20873000/AET5Gv20501300/AET5Gv21027300/AET5Gv21027500/AET5Gv21029100/AET6Gv20519800/AET7Gv20160600/AET7Gv20260900	8	biological_process
GO:0034728	nucleosome organization	8/3547	17/22357	0.00250604	0.0429694	0.0388613	AET2Gv20873000/AET5Gv20501300/AET5Gv21027300/AET5Gv21027500/AET5Gv21029100/AET6Gv20519800/AET7Gv20160600/AET7Gv20260900	8	biological_process
GO:1901607	alpha-amino acid biosynthetic process	25/3547	90/22357	0.00284095	0.048125	0.043524	AET1Gv20230700/AET1Gv20675900/AET1Gv20919800/AET2Gv20260800/AET2Gv20886400/AET2Gv21086900/AET2Gv21188900/AET2Gv21265100/AET3Gv20766800/AET3Gv20817600/AET4Gv20022400/AET4Gv20094400/AET4Gv20097000/AET4Gv20142100/AET4Gv20505300/AET4Gv20571500/AET4Gv20604700/AET4Gv20650200/AET4Gv20822800/AET5Gv20393100/AET5Gv20698000/AET5Gv20922000/AET6Gv20169200/AET7Gv20440600/AET7Gv20992200	25	biological_process

## Sheet: Table S8
TableS8 GO enrichment of XJ098
ID	Description	GeneRatio	BgRatio	pvalue	p.adjust	qvalue	geneID	Count	GO_stage
GO:0042254	ribosome biogenesis	39/3861	88/22357	3.03766e-09	4.32563e-06	3.93937e-06	AET1Gv20149300/AET1Gv20176900/AET1Gv20772800/AET2Gv20226300/AET2Gv20370300/AET2Gv20594100/AET2Gv20695300/AET2Gv20949700/AET2Gv20951900/AET2Gv20988200/AET2Gv21085100/AET3Gv20145400/AET3Gv20146600/AET3Gv20432400/AET3Gv20724800/AET3Gv20757000/AET3Gv20758900/AET3Gv21239200/AET4Gv20397300/AET4Gv20454100/AET4Gv20577400/AET5Gv20131200/AET5Gv20134400/AET5Gv20218600/AET5Gv20364600/AET5Gv20392000/AET5Gv205…	39	biological_process
GO:0048608	reproductive structure development	19/3861	34/22357	4.01054e-07	0.000156505	0.00014253	AET2Gv20676200/AET3Gv20255500/AET3Gv20310600/AET3Gv20348700/AET3Gv20401000/AET3Gv20688500/AET3Gv21001400/AET3Gv21001700/AET4Gv20820500/AET5Gv20433400/AET5Gv20433900/AET6Gv20059400/AET6Gv20875600/AET7Gv20051400/AET7Gv20098400/AET7Gv20116100/AET7Gv20154600/AET7Gv20563400/AET7Gv21057800	19	biological_process
GO:0061458	reproductive system development	19/3861	34/22357	4.01054e-07	0.000156505	0.00014253	AET2Gv20676200/AET3Gv20255500/AET3Gv20310600/AET3Gv20348700/AET3Gv20401000/AET3Gv20688500/AET3Gv21001400/AET3Gv21001700/AET4Gv20820500/AET5Gv20433400/AET5Gv20433900/AET6Gv20059400/AET6Gv20875600/AET7Gv20051400/AET7Gv20098400/AET7Gv20116100/AET7Gv20154600/AET7Gv20563400/AET7Gv21057800	19	biological_process
GO:0009451	RNA modification	34/3861	84/22357	4.39621e-07	0.000156505	0.00014253	AET1Gv20772800/AET1Gv20790600/AET1Gv20967900/AET2Gv20006900/AET2Gv20223400/AET2Gv20256000/AET2Gv20311800/AET2Gv20311900/AET2Gv20378100/AET2Gv20616500/AET2Gv21026800/AET3Gv20321000/AET3Gv20722600/AET3Gv20724800/AET3Gv21179500/AET3Gv21239200/AET4Gv20226000/AET4Gv20397300/AET4Gv20643000/AET4Gv20662000/AET5Gv20106600/AET5Gv20314700/AET5Gv20587200/AET5Gv20677600/AET5Gv21005800/AET5Gv21113500/AET6Gv205…	34	biological_process
GO:0022613	ribonucleoprotein complex biogenesis	39/3861	104/22357	6.84309e-07	0.000194891	0.000177488	AET1Gv20149300/AET1Gv20176900/AET1Gv20772800/AET2Gv20226300/AET2Gv20370300/AET2Gv20594100/AET2Gv20695300/AET2Gv20949700/AET2Gv20951900/AET2Gv20988200/AET2Gv21085100/AET3Gv20145400/AET3Gv20146600/AET3Gv20432400/AET3Gv20724800/AET3Gv20757000/AET3Gv20758900/AET3Gv21239200/AET4Gv20397300/AET4Gv20454100/AET4Gv20577400/AET5Gv20131200/AET5Gv20134400/AET5Gv20218600/AET5Gv20364600/AET5Gv20392000/AET5Gv205…	39	biological_process
GO:0016072	rRNA metabolic process	25/3861	55/22357	1.12854e-06	0.000242619	0.000220954	AET1Gv20176900/AET2Gv20594100/AET2Gv20951900/AET2Gv20988200/AET2Gv21085100/AET3Gv20145400/AET3Gv20146600/AET3Gv20757000/AET3Gv20758900/AET3Gv21239200/AET4Gv20652200/AET5Gv20131200/AET5Gv20134400/AET5Gv20364600/AET5Gv20515200/AET5Gv20838900/AET6Gv20695600/AET6Gv20722200/AET6Gv20969700/AET7Gv20207800/AET7Gv20771800/AET7Gv20835700/AET7Gv21255700/AET7Gv21265400/AET7Gv21293900	25	biological_process
GO:0003723	RNA binding	127/3861	494/22357	1.20642e-06	0.000242619	0.000220954	AET0Gv20038500/AET0Gv20042000/AET0Gv20047100/AET0Gv20047500/AET0Gv20050500/AET0Gv20057300/AET0Gv20057500/AET0Gv20103600/AET0Gv20103800/AET0Gv20104500/AET0Gv20166300/AET1Gv20136100/AET1Gv20221200/AET1Gv20223200/AET1Gv20267900/AET1Gv20383800/AET1Gv20460400/AET1Gv20466900/AET1Gv20470600/AET1Gv20470700/AET1Gv20522900/AET1Gv20581000/AET1Gv20635800/AET1Gv20714000/AET1Gv20772800/AET1Gv20790600/AET1Gv209…	127	molecular_function
GO:0034470	ncRNA processing	45/3861	130/22357	1.36303e-06	0.000242619	0.000220954	AET1Gv20176900/AET2Gv20006900/AET2Gv20211800/AET2Gv20223400/AET2Gv20279200/AET2Gv20378100/AET2Gv20582300/AET2Gv20594100/AET2Gv20616500/AET2Gv20951900/AET2Gv20988200/AET2Gv21026800/AET2Gv21085100/AET3Gv20145400/AET3Gv20146600/AET3Gv20150900/AET3Gv20321000/AET3Gv20757000/AET3Gv20758900/AET3Gv21082800/AET3Gv21179500/AET3Gv21239200/AET4Gv20643000/AET4Gv20652200/AET5Gv20106600/AET5Gv20131200/AET5Gv201…	45	biological_process
GO:0006364	rRNA processing	24/3861	53/22357	2.00358e-06	0.000317011	0.000288703	AET1Gv20176900/AET2Gv20594100/AET2Gv20951900/AET2Gv20988200/AET2Gv21085100/AET3Gv20145400/AET3Gv20146600/AET3Gv20757000/AET3Gv20758900/AET3Gv21239200/AET5Gv20131200/AET5Gv20134400/AET5Gv20364600/AET5Gv20515200/AET5Gv20838900/AET6Gv20695600/AET6Gv20722200/AET6Gv20969700/AET7Gv20207800/AET7Gv20771800/AET7Gv20835700/AET7Gv21255700/AET7Gv21265400/AET7Gv21293900	24	biological_process
GO:0003006	developmental process involved in reproduction	19/3861	37/22357	2.24697e-06	0.000319969	0.000291397	AET2Gv20676200/AET3Gv20255500/AET3Gv20310600/AET3Gv20348700/AET3Gv20401000/AET3Gv20688500/AET3Gv21001400/AET3Gv21001700/AET4Gv20820500/AET5Gv20433400/AET5Gv20433900/AET6Gv20059400/AET6Gv20875600/AET7Gv20051400/AET7Gv20098400/AET7Gv20116100/AET7Gv20154600/AET7Gv20563400/AET7Gv21057800	19	biological_process
GO:0006333	chromatin assembly or disassembly	12/3861	19/22357	1.04501e-05	0.00135281	0.00123201	AET1Gv20913800/AET2Gv20734400/AET2Gv20873000/AET2Gv20886200/AET3Gv20638800/AET5Gv20501300/AET5Gv21027300/AET5Gv21027500/AET5Gv21029100/AET6Gv20519800/AET7Gv20160600/AET7Gv20260900	12	biological_process
GO:0015977	carbon fixation	10/3861	14/22357	1.18538e-05	0.00140599	0.00128044	AET0Gv20072300/AET1Gv20344300/AET1Gv20447500/AET1Gv20872800/AET2Gv21004400/AET3Gv20322200/AET5Gv20014400/AET5Gv20790500/AET7Gv20625100/AET7Gv20834000	10	biological_process
GO:0009628	response to abiotic stimulus	31/3861	84/22357	1.34049e-05	0.00140599	0.00128044	AET1Gv20427300/AET1Gv20474000/AET1Gv20795900/AET1Gv20905500/AET1Gv21004700/AET2Gv20667700/AET3Gv20255500/AET3Gv20297600/AET3Gv20310600/AET3Gv20340600/AET3Gv20688500/AET3Gv20715500/AET3Gv20781600/AET3Gv21045900/AET4Gv20107700/AET4Gv20132600/AET4Gv20549900/AET4Gv20772600/AET5Gv20866700/AET5Gv20866800/AET5Gv20990000/AET6Gv20511100/AET6Gv20603300/AET6Gv20653900/AET6Gv20864100/AET6Gv20864400/AET6Gv208…	31	biological_process
GO:0001101	response to acid chemical	27/3861	69/22357	1.3823e-05	0.00140599	0.00128044	AET1Gv20429100/AET1Gv20547900/AET1Gv20602700/AET1Gv21004700/AET1Gv21008600/AET2Gv20198100/AET2Gv20723700/AET2Gv20985700/AET2Gv21052700/AET3Gv20340600/AET3Gv21179400/AET4Gv20132600/AET4Gv20492300/AET4Gv20549900/AET5Gv20800800/AET5Gv20866700/AET5Gv20866800/AET5Gv20990000/AET6Gv20558100/AET6Gv20653900/AET6Gv20864100/AET6Gv20864400/AET6Gv20864900/AET6Gv20865700/AET6Gv20866400/AET6Gv21011600/AET7Gv204…	27	biological_process
GO:0009415	response to water	13/3861	23/22357	2.41454e-05	0.00190257	0.00173268	AET1Gv21004700/AET3Gv20340600/AET4Gv20132600/AET4Gv20549900/AET5Gv20866700/AET5Gv20866800/AET5Gv20990000/AET6Gv20653900/AET6Gv20864100/AET6Gv20864400/AET6Gv20864900/AET6Gv20865700/AET6Gv20866400	13	biological_process
GO:0009790	embryo development	8/3861	10/22357	2.53854e-05	0.00190257	0.00173268	AET5Gv20433400/AET5Gv20433900/AET7Gv20051400/AET7Gv20098400/AET7Gv20116100/AET7Gv20154600/AET7Gv20563400/AET7Gv21057800	8	biological_process
GO:0009793	embryo development ending in seed dormancy	8/3861	10/22357	2.53854e-05	0.00190257	0.00173268	AET5Gv20433400/AET5Gv20433900/AET7Gv20051400/AET7Gv20098400/AET7Gv20116100/AET7Gv20154600/AET7Gv20563400/AET7Gv21057800	8	biological_process
GO:0010154	fruit development	8/3861	10/22357	2.53854e-05	0.00190257	0.00173268	AET5Gv20433400/AET5Gv20433900/AET7Gv20051400/AET7Gv20098400/AET7Gv20116100/AET7Gv20154600/AET7Gv20563400/AET7Gv21057800	8	biological_process
GO:0048316	seed development	8/3861	10/22357	2.53854e-05	0.00190257	0.00173268	AET5Gv20433400/AET5Gv20433900/AET7Gv20051400/AET7Gv20098400/AET7Gv20116100/AET7Gv20154600/AET7Gv20563400/AET7Gv21057800	8	biological_process
GO:0001522	pseudouridine synthesis	13/3861	24/22357	4.43439e-05	0.00315729	0.00287535	AET1Gv20772800/AET1Gv20790600/AET2Gv20256000/AET2Gv20311800/AET2Gv20311900/AET3Gv20722600/AET3Gv20724800/AET4Gv20397300/AET4Gv20662000/AET5Gv20314700/AET6Gv20593400/AET6Gv20653100/AET7Gv21189100	13	biological_process
GO:0048731	system development	19/3861	44/22357	5.21892e-05	0.00353893	0.00322291	AET2Gv20676200/AET3Gv20255500/AET3Gv20310600/AET3Gv20348700/AET3Gv20401000/AET3Gv20688500/AET3Gv21001400/AET3Gv21001700/AET4Gv20820500/AET5Gv20433400/AET5Gv20433900/AET6Gv20059400/AET6Gv20875600/AET7Gv20051400/AET7Gv20098400/AET7Gv20116100/AET7Gv20154600/AET7Gv20563400/AET7Gv21057800	19	biological_process
GO:0009507	chloroplast	20/3861	48/22357	6.19523e-05	0.00388591	0.00353891	AET0Gv20103900/AET1Gv20064100/AET1Gv20711000/AET1Gv20713500/AET1Gv20789200/AET2Gv20535700/AET2Gv20635100/AET2Gv20861600/AET2Gv20975200/AET3Gv20715500/AET3Gv20723700/AET4Gv20086900/AET4Gv20578800/AET4Gv20675700/AET4Gv20772600/AET5Gv20016100/AET5Gv20181700/AET5Gv20446900/AET6Gv20762000/AET7Gv20721200	20	cellular_component
GO:0009314	response to radiation	18/3861	41/22357	6.2764e-05	0.00388591	0.00353891	AET1Gv20427300/AET1Gv20474000/AET1Gv20795900/AET1Gv20905500/AET2Gv20667700/AET3Gv20255500/AET3Gv20297600/AET3Gv20310600/AET3Gv20688500/AET3Gv20715500/AET3Gv20781600/AET3Gv21045900/AET4Gv20107700/AET4Gv20772600/AET6Gv20511100/AET6Gv20603300/AET7Gv20683400/AET7Gv20943100	18	biological_process
GO:0009791	post-embryonic development	20/3861	49/22357	8.77856e-05	0.00520861	0.0047435	AET1Gv20905500/AET2Gv20676200/AET3Gv20255500/AET3Gv20310600/AET3Gv20348700/AET3Gv20401000/AET3Gv20688500/AET3Gv21001400/AET3Gv21001700/AET4Gv20820500/AET5Gv20433400/AET5Gv20433900/AET6Gv20059400/AET6Gv20875600/AET7Gv20051400/AET7Gv20098400/AET7Gv20116100/AET7Gv20154600/AET7Gv20563400/AET7Gv21057800	20	biological_process
GO:0009416	response to light stimulus	17/3861	39/22357	0.000111423	0.00634668	0.00577994	AET1Gv20427300/AET1Gv20474000/AET1Gv20905500/AET2Gv20667700/AET3Gv20255500/AET3Gv20297600/AET3Gv20310600/AET3Gv20688500/AET3Gv20715500/AET3Gv20781600/AET3Gv21045900/AET4Gv20107700/AET4Gv20772600/AET6Gv20511100/AET6Gv20603300/AET7Gv20683400/AET7Gv20943100	17	biological_process
GO:0009536	plastid	20/3861	50/22357	0.000122715	0.00658592	0.00599782	AET0Gv20103900/AET1Gv20064100/AET1Gv20711000/AET1Gv20713500/AET1Gv20789200/AET2Gv20535700/AET2Gv20635100/AET2Gv20861600/AET2Gv20975200/AET3Gv20715500/AET3Gv20723700/AET4Gv20086900/AET4Gv20578800/AET4Gv20675700/AET4Gv20772600/AET5Gv20016100/AET5Gv20181700/AET5Gv20446900/AET6Gv20762000/AET7Gv20721200	20	cellular_component
GO:1901700	response to oxygen-containing compound	29/3861	85/22357	0.000130282	0.00658592	0.00599782	AET1Gv20429100/AET1Gv20547900/AET1Gv20602700/AET1Gv21004700/AET1Gv21008600/AET2Gv20198100/AET2Gv20403100/AET2Gv20723700/AET2Gv20985700/AET2Gv21052700/AET3Gv20298900/AET3Gv20340600/AET3Gv21179400/AET4Gv20132600/AET4Gv20492300/AET4Gv20549900/AET5Gv20800800/AET5Gv20866700/AET5Gv20866800/AET5Gv20990000/AET6Gv20558100/AET6Gv20653900/AET6Gv20864100/AET6Gv20864400/AET6Gv20864900/AET6Gv20865700/AET6Gv208…	29	biological_process
GO:0006334	nucleosome assembly	10/3861	17/22357	0.000138748	0.00658592	0.00599782	AET2Gv20734400/AET2Gv20873000/AET2Gv20886200/AET5Gv20501300/AET5Gv21027300/AET5Gv21027500/AET5Gv21029100/AET6Gv20519800/AET7Gv20160600/AET7Gv20260900	10	biological_process
GO:0031497	chromatin assembly	10/3861	17/22357	0.000138748	0.00658592	0.00599782	AET2Gv20734400/AET2Gv20873000/AET2Gv20886200/AET5Gv20501300/AET5Gv21027300/AET5Gv21027500/AET5Gv21029100/AET6Gv20519800/AET7Gv20160600/AET7Gv20260900	10	biological_process
GO:0034728	nucleosome organization	10/3861	17/22357	0.000138748	0.00658592	0.00599782	AET2Gv20734400/AET2Gv20873000/AET2Gv20886200/AET5Gv20501300/AET5Gv21027300/AET5Gv21027500/AET5Gv21029100/AET6Gv20519800/AET7Gv20160600/AET7Gv20260900	10	biological_process
GO:0034660	ncRNA metabolic process	56/3861	206/22357	0.000240496	0.0110473	0.0100608	AET1Gv20176900/AET1Gv20383800/AET1Gv20428700/AET2Gv20006900/AET2Gv20211800/AET2Gv20223400/AET2Gv20279200/AET2Gv20306900/AET2Gv20378100/AET2Gv20521700/AET2Gv20556600/AET2Gv20582300/AET2Gv20594100/AET2Gv20616500/AET2Gv20654200/AET2Gv20951900/AET2Gv20988200/AET2Gv21026800/AET2Gv21085100/AET3Gv20145400/AET3Gv20146600/AET3Gv20150900/AET3Gv20211400/AET3Gv20321000/AET3Gv20377300/AET3Gv20757000/AET3Gv207…	56	biological_process
GO:0003697	single-stranded DNA binding	10/3861	18/22357	0.000263835	0.0117407	0.0106923	AET1Gv20791300/AET3Gv20567000/AET3Gv20644300/AET3Gv20878500/AET3Gv21105400/AET3Gv21117900/AET5Gv20879900/AET5Gv20883400/AET7Gv20251300/AET7Gv20941100	10	molecular_function
GO:0006766	vitamin metabolic process	14/3861	31/22357	0.000284417	0.012273	0.0111771	AET1Gv20572200/AET2Gv20603600/AET2Gv20813700/AET3Gv20340400/AET3Gv20368200/AET3Gv20994700/AET3Gv21054600/AET4Gv20035900/AET4Gv20285600/AET4Gv20733600/AET4Gv20822000/AET6Gv20232600/AET6Gv20377500/AET7Gv20924200	14	biological_process
GO:0006298	mismatch repair	8/3861	13/22357	0.000442431	0.01853	0.0168754	AET2Gv20357400/AET2Gv20812400/AET2Gv21236600/AET3Gv21166700/AET5Gv20503900/AET5Gv20819000/AET6Gv20552700/AET7Gv20218600	8	biological_process
GO:0006629	lipid metabolic process	114/3861	493/22357	0.000481472	0.019589	0.0178398	AET1Gv20059400/AET1Gv20075100/AET1Gv20202400/AET1Gv20280900/AET1Gv20382100/AET1Gv20483200/AET1Gv20506700/AET1Gv20523100/AET1Gv20524600/AET1Gv20548300/AET1Gv20620300/AET1Gv20725700/AET1Gv20864400/AET1Gv20881200/AET1Gv20889100/AET1Gv20966500/AET1Gv20971000/AET1Gv20982200/AET1Gv20998300/AET2Gv20156700/AET2Gv20158000/AET2Gv20222900/AET2Gv20273000/AET2Gv20363900/AET2Gv20367700/AET2Gv20435500/AET2Gv205…	114	biological_process
GO:0016701	oxidoreductase activity, acting on single donors with incorporation of molecular oxygen	18/3861	47/22357	0.000497283	0.0196703	0.0179138	AET1Gv20538300/AET2Gv20715600/AET3Gv20915300/AET4Gv20070200/AET4Gv20678300/AET5Gv20023600/AET5Gv20082400/AET5Gv20099800/AET5Gv20874800/AET6Gv20020200/AET6Gv20344000/AET6Gv20364300/AET6Gv20418700/AET6Gv20873000/AET7Gv20009100/AET7Gv20347400/AET7Gv20604400/AET7Gv20905100	18	molecular_function
GO:0016830	carbon-carbon lyase activity	31/3861	100/22357	0.000539931	0.0207801	0.0189245	AET0Gv20035700/AET0Gv20072300/AET1Gv20344300/AET1Gv20447500/AET1Gv20796300/AET1Gv20872800/AET2Gv20465900/AET2Gv20796200/AET2Gv20988500/AET2Gv21004400/AET2Gv21138400/AET2Gv21138700/AET3Gv20183300/AET3Gv20304700/AET3Gv20322200/AET3Gv20368200/AET3Gv20419800/AET3Gv21139300/AET3Gv21170200/AET3Gv21203100/AET3Gv21210700/AET4Gv20035900/AET4Gv20584800/AET5Gv20014400/AET5Gv20286300/AET5Gv20352300/AET5Gv207…	31	molecular_function
GO:0050793	regulation of developmental process	14/3861	33/22357	0.000622705	0.023335	0.0212513	AET1Gv20529100/AET1Gv20905500/AET2Gv20367100/AET3Gv20255500/AET3Gv20310600/AET3Gv20348700/AET3Gv20401000/AET3Gv20688500/AET3Gv21001400/AET3Gv21001700/AET4Gv20178800/AET4Gv20820500/AET6Gv20059400/AET6Gv20875600	14	biological_process
GO:0019898	extrinsic component of membrane	11/3861	23/22357	0.000704073	0.025427	0.0231564	AET0Gv20137800/AET2Gv20691400/AET2Gv20733200/AET2Gv20845900/AET3Gv20754200/AET3Gv21010600/AET4Gv20090400/AET4Gv20520800/AET5Gv20237700/AET7Gv20602600/AET7Gv20610200	11	cellular_component
GO:0010035	response to inorganic substance	20/3861	56/22357	0.000714241	0.025427	0.0231564	AET1Gv20547900/AET1Gv20602700/AET1Gv21004700/AET2Gv20198100/AET3Gv20340600/AET3Gv21179400/AET4Gv20132600/AET4Gv20549900/AET5Gv20800800/AET5Gv20866700/AET5Gv20866800/AET5Gv20990000/AET6Gv20558100/AET6Gv20653900/AET6Gv20864100/AET6Gv20864400/AET6Gv20864900/AET6Gv20865700/AET6Gv20866400/AET7Gv20498400	20	biological_process
GO:0042026	protein refolding	7/3861	11/22357	0.000784774	0.0272565	0.0248226	AET1Gv20372400/AET1Gv20871200/AET2Gv20083000/AET2Gv20708400/AET4Gv20738200/AET5Gv20856400/AET7Gv20079800	7	biological_process
GO:0006323	DNA packaging	11/3861	24/22357	0.00109814	0.0372323	0.0339076	AET2Gv20734400/AET2Gv20873000/AET2Gv20886200/AET5Gv20501300/AET5Gv21027300/AET5Gv21027500/AET5Gv21029100/AET6Gv20519800/AET7Gv20160600/AET7Gv20260900/AET7Gv20517200	11	biological_process
GO:2000241	regulation of reproductive process	10/3861	21/22357	0.00128634	0.0403109	0.0367113	AET3Gv20255500/AET3Gv20310600/AET3Gv20348700/AET3Gv20401000/AET3Gv20688500/AET3Gv21001400/AET3Gv21001700/AET4Gv20820500/AET6Gv20059400/AET6Gv20875600	10	biological_process
GO:0016831	carboxy-lyase activity	25/3861	79/22357	0.00128873	0.0403109	0.0367113	AET0Gv20035700/AET0Gv20072300/AET1Gv20344300/AET1Gv20447500/AET1Gv20796300/AET1Gv20872800/AET2Gv20796200/AET2Gv20988500/AET2Gv21004400/AET2Gv21138400/AET2Gv21138700/AET3Gv20183300/AET3Gv20304700/AET3Gv20322200/AET3Gv21139300/AET3Gv21170200/AET3Gv21203100/AET3Gv21210700/AET4Gv20584800/AET5Gv20014400/AET5Gv20352300/AET5Gv20790500/AET7Gv20625100/AET7Gv20834000/AET7Gv20945800	25	molecular_function
GO:0030170	pyridoxal phosphate binding	31/3861	105/22357	0.00132976	0.0403109	0.0367113	AET0Gv20035700/AET1Gv20178900/AET1Gv20183500/AET1Gv20472300/AET1Gv20711500/AET1Gv20796300/AET2Gv20884600/AET2Gv20929900/AET2Gv21138400/AET2Gv21138700/AET3Gv20183300/AET3Gv20368200/AET3Gv20700900/AET3Gv20821900/AET3Gv20981900/AET3Gv21203100/AET3Gv21210700/AET4Gv20097000/AET4Gv20120600/AET4Gv20332200/AET4Gv20584800/AET4Gv20652300/AET4Gv20700200/AET5Gv20352300/AET5Gv20876200/AET5Gv20915800/AET6Gv208…	31	molecular_function
GO:0070279	vitamin B6 binding	31/3861	105/22357	0.00132976	0.0403109	0.0367113	AET0Gv20035700/AET1Gv20178900/AET1Gv20183500/AET1Gv20472300/AET1Gv20711500/AET1Gv20796300/AET2Gv20884600/AET2Gv20929900/AET2Gv21138400/AET2Gv21138700/AET3Gv20183300/AET3Gv20368200/AET3Gv20700900/AET3Gv20821900/AET3Gv20981900/AET3Gv21203100/AET3Gv21210700/AET4Gv20097000/AET4Gv20120600/AET4Gv20332200/AET4Gv20584800/AET4Gv20652300/AET4Gv20700200/AET5Gv20352300/AET5Gv20876200/AET5Gv20915800/AET6Gv208…	31	molecular_function
GO:0009110	vitamin biosynthetic process	12/3861	28/22357	0.00135879	0.0403109	0.0367113	AET2Gv20603600/AET2Gv20813700/AET3Gv20340400/AET3Gv20368200/AET3Gv21054600/AET4Gv20035900/AET4Gv20285600/AET4Gv20733600/AET4Gv20822000/AET6Gv20232600/AET6Gv20377500/AET7Gv20924200	12	biological_process
GO:0009654	photosystem II oxygen evolving complex	12/3861	28/22357	0.00135879	0.0403109	0.0367113	AET2Gv20691400/AET2Gv20733200/AET2Gv20845900/AET3Gv20754200/AET3Gv20810100/AET3Gv21010600/AET4Gv20090400/AET4Gv20520800/AET5Gv20237700/AET6Gv20922100/AET7Gv20602600/AET7Gv20610200	12	cellular_component
GO:0042651	thylakoid membrane	17/3861	47/22357	0.00149088	0.0433267	0.0394578	AET1Gv20064100/AET1Gv20711000/AET2Gv20691400/AET2Gv20733200/AET2Gv20845900/AET3Gv20754200/AET3Gv20810100/AET3Gv21010600/AET4Gv20045100/AET4Gv20090400/AET4Gv20520800/AET5Gv20237700/AET5Gv20446900/AET6Gv20762000/AET6Gv20922100/AET7Gv20602600/AET7Gv20610200	17	cellular_component
GO:0017056	structural constituent of nuclear pore	8/3861	15/22357	0.0015936	0.0447466	0.0407509	AET1Gv20124500/AET2Gv20949700/AET3Gv20827200/AET4Gv20597000/AET4Gv20600400/AET4Gv20618900/AET5Gv20563600/AET7Gv20382400	8	molecular_function
GO:0030983	mismatched DNA binding	7/3861	12/22357	0.00160258	0.0447466	0.0407509	AET2Gv20357400/AET2Gv20812400/AET2Gv21236600/AET3Gv21166700/AET5Gv20503900/AET5Gv20819000/AET7Gv20218600	7	molecular_function
GO:0042221	response to chemical	54/3861	213/22357	0.00179539	0.0491662	0.0447758	AET1Gv20429100/AET1Gv20463300/AET1Gv20547900/AET1Gv20602700/AET1Gv21004700/AET1Gv21008600/AET2Gv20198100/AET2Gv20403100/AET2Gv20405900/AET2Gv20723700/AET2Gv20923600/AET2Gv20949800/AET2Gv20985700/AET2Gv21052700/AET3Gv20298900/AET3Gv20340600/AET3Gv20971200/AET3Gv20971300/AET3Gv21179400/AET4Gv20071900/AET4Gv20132600/AET4Gv20492300/AET4Gv20549900/AET4Gv20697000/AET4Gv20708900/AET5Gv20118800/AET5Gv205…	54	biological_process

## Sheet: Table S9
TableS9 KEGG pathways enriched in the XJ002
ID	Description	GeneRatio	BgRatio	pvalue	p.adjust	qvalue	geneID	Count
ko00592	alpha-Linolenic acid metabolism	27/1501	53/8227	6.47863e-08	1.92415e-05	1.69126e-05	AET0Gv20077800/AET0Gv20077900/AET1Gv20275800/AET2Gv20627900/AET2Gv20715600/AET2Gv20928400/AET3Gv20169900/AET3Gv20188200/AET3Gv20704200/AET4Gv20081300/AET4Gv20222600/AET4Gv20596500/AET4Gv20772800/AET5Gv20023600/AET5Gv20471000/AET5Gv21079600/AET6Gv20064300/AET6Gv20332000/AET6Gv20418700/AET6Gv20794200/AET6Gv20822700/AET6Gv20957100/AET7Gv20361900/AET7Gv20454000/AET7Gv20454400/AET7Gv20604400/AET7Gv208…	27
ko00071	Fatty acid degradation	21/1501	44/8227	7.22848e-06	0.000562315	0.000494255	AET0Gv20144000/AET1Gv20127100/AET1Gv20275800/AET2Gv20220300/AET3Gv20011500/AET3Gv20011600/AET3Gv20169900/AET3Gv20188200/AET3Gv20931600/AET4Gv20222600/AET4Gv20479100/AET5Gv20383300/AET5Gv20471000/AET5Gv20517200/AET5Gv20945200/AET6Gv20332000/AET6Gv20632400/AET6Gv20957100/AET7Gv20289100/AET7Gv20361900/AET7Gv20862600	21
ko00630	Glyoxylate and dicarboxylate metabolism	32/1501	82/8227	7.57326e-06	0.000562315	0.000494255	AET0Gv20072300/AET1Gv20166100/AET1Gv20539100/AET2Gv20124700/AET2Gv20260800/AET2Gv20777100/AET2Gv20783800/AET2Gv21032700/AET2Gv21032800/AET2Gv21086900/AET2Gv21253700/AET3Gv20011500/AET3Gv20011600/AET3Gv20347100/AET3Gv20611300/AET3Gv20640600/AET4Gv20094400/AET4Gv20142100/AET4Gv20771200/AET4Gv20827100/AET5Gv20014400/AET5Gv20416000/AET5Gv20939300/AET5Gv20951500/AET5Gv20989600/AET6Gv20106200/AET6Gv201…	32
ko00280	Valine, leucine and isoleucine degradation	20/1501	42/8227	1.24555e-05	0.000739856	0.000650308	AET0Gv20144000/AET1Gv20166100/AET1Gv20167000/AET1Gv20711500/AET2Gv20140400/AET2Gv20220300/AET2Gv21114800/AET3Gv20011500/AET3Gv20011600/AET3Gv20419800/AET3Gv20931600/AET4Gv20479100/AET4Gv20593400/AET4Gv20818800/AET5Gv20159500/AET5Gv20517200/AET6Gv20086900/AET6Gv20632400/AET6Gv20957100/AET7Gv20261400	20
ko03008	Ribosome biogenesis in eukaryotes	34/1501	95/8227	3.45603e-05	0.00146634	0.00128886	AET1Gv20815500/AET2Gv20195900/AET2Gv20238000/AET2Gv20311800/AET2Gv20311900/AET2Gv20988200/AET2Gv21121200/AET3Gv20724800/AET3Gv20741200/AET4Gv20397300/AET4Gv20454100/AET4Gv20492500/AET4Gv20577400/AET4Gv20652200/AET4Gv20685700/AET4Gv20754000/AET5Gv20150200/AET5Gv20218600/AET5Gv20336000/AET5Gv20364600/AET5Gv20874400/AET5Gv21004400/AET5Gv21017500/AET5Gv21036700/AET5Gv21144900/AET6Gv20188600/AET6Gv205…	34
ko00500	Starch and sucrose metabolism	61/1501	220/8227	0.000299871	0.0111327	0.00978527	AET1Gv20161200/AET1Gv20245200/AET1Gv20476600/AET1Gv20532600/AET1Gv20813800/AET2Gv20249300/AET2Gv20267600/AET2Gv20350000/AET2Gv20457800/AET2Gv20458000/AET2Gv20481100/AET2Gv20669700/AET2Gv20792900/AET2Gv20836000/AET2Gv20860000/AET2Gv20902400/AET2Gv21035000/AET2Gv21077700/AET2Gv21155600/AET2Gv21235700/AET3Gv20075100/AET3Gv20237900/AET3Gv20604400/AET3Gv20678500/AET3Gv20821600/AET3Gv20821900/AET3Gv208…	61
ko04146	Peroxisome	32/1501	100/8227	0.000609502	0.0177887	0.0156356	AET1Gv20275800/AET1Gv20441400/AET1Gv20490500/AET1Gv20598100/AET2Gv21032700/AET2Gv21163800/AET2Gv21262800/AET3Gv20419800/AET3Gv20648100/AET4Gv20014300/AET4Gv20081400/AET4Gv20771200/AET4Gv20835300/AET5Gv20274000/AET5Gv20368200/AET5Gv20383300/AET5Gv20414500/AET5Gv20945200/AET5Gv20989500/AET5Gv20989600/AET6Gv20106200/AET6Gv20427600/AET6Gv20957100/AET7Gv20106100/AET7Gv20235800/AET7Gv20243100/AET7Gv202…	32
ko04016	MAPK signaling pathway - plant	53/1501	191/8227	0.000713462	0.0177887	0.0156356	AET0Gv20006600/AET1Gv20544200/AET1Gv20652500/AET1Gv20867000/AET1Gv20883200/AET1Gv20883700/AET1Gv20884000/AET1Gv20884100/AET1Gv20884400/AET1Gv20978800/AET1Gv21046900/AET2Gv20168700/AET2Gv20675300/AET2Gv20780200/AET2Gv20908300/AET2Gv21017500/AET2Gv21087000/AET2Gv21296800/AET3Gv20518600/AET3Gv20606900/AET3Gv20611200/AET3Gv20617200/AET3Gv20622600/AET3Gv20622700/AET3Gv20669100/AET3Gv20795300/AET3Gv208…	53
ko00260	Glycine, serine and threonine metabolism	25/1501	73/8227	0.000778628	0.0177887	0.0156356	AET1Gv20166100/AET1Gv20711500/AET2Gv20142900/AET2Gv20757100/AET2Gv20853300/AET2Gv21032800/AET2Gv21039500/AET2Gv21086900/AET3Gv20075300/AET3Gv20347100/AET3Gv20611300/AET3Gv20640600/AET4Gv20097000/AET4Gv20142100/AET5Gv20363000/AET5Gv20517200/AET5Gv20922000/AET5Gv21021300/AET5Gv21022100/AET5Gv21098400/AET5Gv21136100/AET5Gv21187300/AET6Gv20771600/AET7Gv20440600/AET7Gv20596600	25
ko00710	Carbon fixation in photosynthetic organisms	24/1501	70/8227	0.00096633	0.0205	0.0180188	AET0Gv20072300/AET1Gv20747000/AET2Gv20124700/AET2Gv20141500/AET2Gv20517400/AET2Gv20733300/AET3Gv20322200/AET3Gv20822400/AET3Gv20842900/AET4Gv20230400/AET4Gv20539600/AET4Gv20694000/AET4Gv20763800/AET5Gv20014400/AET5Gv20286300/AET5Gv20416000/AET5Gv20939300/AET5Gv20963400/AET6Gv20160900/AET6Gv20681200/AET7Gv20177900/AET7Gv20699500/AET7Gv20834000/AET7Gv20933400	24
ko01130	Biosynthesis of antibiotics	115/1501	485/8227	0.00109124	0.0216065	0.0189913	AET0Gv20072300/AET0Gv20144000/AET1Gv20127100/AET1Gv20166100/AET1Gv20183500/AET1Gv20230700/AET1Gv20250600/AET1Gv20388000/AET1Gv20530300/AET1Gv20539100/AET1Gv20544600/AET1Gv20628300/AET1Gv20677500/AET1Gv20694100/AET1Gv20747000/AET1Gv20820900/AET1Gv20864300/AET1Gv21046900/AET2Gv20052600/AET2Gv20124700/AET2Gv20140400/AET2Gv20141500/AET2Gv20162300/AET2Gv20220300/AET2Gv20339100/AET2Gv20402400/AET2Gv205…	115
ko03010	Ribosome	104/1501	434/8227	0.0012871	0.0238918	0.0210001	AET0Gv20038500/AET0Gv20047500/AET0Gv20049800/AET0Gv20050500/AET0Gv20052800/AET0Gv20053800/AET0Gv20055300/AET0Gv20057300/AET0Gv20057500/AET0Gv20071300/AET0Gv20073400/AET0Gv20079300/AET0Gv20103600/AET0Gv20103800/AET0Gv20104500/AET1Gv20174500/AET1Gv20319200/AET1Gv20377200/AET1Gv20412300/AET1Gv20466900/AET1Gv20469900/AET1Gv20470500/AET1Gv20470600/AET1Gv20470700/AET1Gv20470800/AET1Gv20470900/AET1Gv205…	104
ko00052	Galactose metabolism	28/1501	88/8227	0.00143652	0.0250968	0.0220592	AET1Gv20424800/AET1Gv21046300/AET2Gv20184700/AET2Gv20184800/AET2Gv20213600/AET2Gv20669700/AET2Gv20731400/AET2Gv20731700/AET2Gv20748400/AET2Gv20860000/AET2Gv21077700/AET2Gv21235700/AET3Gv20075100/AET3Gv20201400/AET3Gv20237900/AET3Gv20252200/AET3Gv20678500/AET3Gv21213700/AET4Gv20825200/AET5Gv21225700/AET7Gv20017900/AET7Gv20019300/AET7Gv20137900/AET7Gv20338600/AET7Gv20586000/AET7Gv20774200/AET7Gv211…	28
ko00908	Zeatin biosynthesis	23/1501	69/8227	0.0018762	0.029328	0.0257783	AET1Gv20581300/AET2Gv20255900/AET2Gv20582300/AET2Gv20722100/AET2Gv20845100/AET2Gv20909100/AET2Gv20909400/AET2Gv20910000/AET3Gv20221900/AET3Gv20273000/AET3Gv20726300/AET3Gv21099500/AET5Gv21066200/AET6Gv20042700/AET6Gv20042900/AET6Gv20276900/AET6Gv20687100/AET6Gv20815400/AET6Gv20849000/AET7Gv20118500/AET7Gv20120100/AET7Gv20462700/AET7Gv21297400	23
ko01200	Carbon metabolism	64/1501	252/8227	0.00255638	0.0345112	0.0303341	AET0Gv20072300/AET1Gv20166100/AET1Gv20250600/AET1Gv20275800/AET1Gv20747000/AET1Gv20864300/AET2Gv20124700/AET2Gv20141500/AET2Gv20393500/AET2Gv20517400/AET2Gv20575200/AET2Gv20733300/AET2Gv20748400/AET2Gv20777100/AET2Gv20783800/AET2Gv20872900/AET2Gv20893500/AET2Gv21032700/AET2Gv21032800/AET2Gv21086900/AET3Gv20011500/AET3Gv20011600/AET3Gv20237900/AET3Gv20322200/AET3Gv20347100/AET3Gv20611300/AET3Gv206…	64
ko00906	Carotenoid biosynthesis	14/1501	36/8227	0.00291408	0.0376244	0.0330705	AET1Gv20526800/AET2Gv20635100/AET4Gv20496600/AET4Gv20755100/AET5Gv20068500/AET5Gv20099800/AET5Gv20828700/AET5Gv20874800/AET6Gv20688500/AET6Gv20956300/AET6Gv20966700/AET7Gv20791800/AET7Gv21015400/AET7Gv21342500	14
ko00350	Tyrosine metabolism	15/1501	40/8227	0.00316704	0.0376244	0.0330705	AET1Gv20127100/AET1Gv20694100/AET2Gv20142900/AET2Gv20757100/AET4Gv20222600/AET5Gv20153800/AET5Gv20352300/AET5Gv20471000/AET5Gv20704900/AET5Gv20727700/AET6Gv20106500/AET6Gv20364300/AET6Gv20889700/AET7Gv20009100/AET7Gv21020700	15
ko00410	beta-Alanine metabolism	15/1501	40/8227	0.00316704	0.0376244	0.0330705	AET0Gv20144000/AET1Gv20275800/AET2Gv20142900/AET2Gv20757100/AET2Gv21031900/AET3Gv20048400/AET3Gv20931600/AET3Gv21210700/AET4Gv20479100/AET5Gv20517200/AET5Gv20662700/AET6Gv20632400/AET6Gv20745500/AET7Gv20361900/AET7Gv20862600	15

## Sheet: Table S10
TableS10 KEGG pathways enriched in the XJ098
ID	Description	GeneRatio	BgRatio	pvalue	p.adjust	qvalue	geneID	Count
ko00592	alpha-Linolenic acid metabolism	28/1623	53/8227	7.64871e-08	2.25637e-05	2.07723e-05	AET0Gv20077800/AET0Gv20077900/AET1Gv20275800/AET2Gv20627900/AET2Gv20715600/AET2Gv20928400/AET3Gv20188200/AET3Gv20704200/AET4Gv20081300/AET4Gv20222600/AET4Gv20596500/AET4Gv20772800/AET5Gv20023600/AET5Gv20471000/AET5Gv20930500/AET5Gv21079600/AET6Gv20064300/AET6Gv20332000/AET6Gv20418700/AET6Gv20794200/AET6Gv20822700/AET6Gv20957100/AET7Gv20009600/AET7Gv20361900/AET7Gv20454000/AET7Gv20454400/AET7Gv206…	28
ko00071	Fatty acid degradation	22/1623	44/8227	6.30635e-06	0.000930186	0.000856335	AET0Gv20144000/AET1Gv20127100/AET1Gv20275800/AET1Gv20834200/AET2Gv20220300/AET3Gv20011500/AET3Gv20011600/AET3Gv20188200/AET3Gv20931600/AET4Gv20222600/AET4Gv20479100/AET5Gv20357300/AET5Gv20383300/AET5Gv20471000/AET5Gv20517200/AET5Gv20945200/AET6Gv20332000/AET6Gv20632400/AET6Gv20957100/AET7Gv20009600/AET7Gv20361900/AET7Gv20862600	22
ko03008	Ribosome biogenesis in eukaryotes	37/1623	95/8227	1.07035e-05	0.00105251	0.000968944	AET1Gv20815500/AET2Gv20195900/AET2Gv20238000/AET2Gv20311800/AET2Gv20311900/AET2Gv20594100/AET2Gv20988200/AET2Gv21091400/AET2Gv21121200/AET3Gv20432400/AET3Gv20724800/AET3Gv20741200/AET4Gv20397300/AET4Gv20454100/AET4Gv20492500/AET4Gv20577400/AET4Gv20652200/AET4Gv20685700/AET4Gv20754000/AET5Gv20150200/AET5Gv20218600/AET5Gv20336000/AET5Gv20364600/AET5Gv20874400/AET5Gv21017500/AET5Gv21036700/AET5Gv211…	37
ko00280	Valine, leucine and isoleucine degradation	20/1623	42/8227	4.12881e-05	0.002436	0.0022426	AET0Gv20144000/AET1Gv20166100/AET1Gv20167000/AET1Gv20711500/AET2Gv20140400/AET2Gv20220300/AET2Gv21114800/AET3Gv20011500/AET3Gv20011600/AET3Gv20419800/AET3Gv20931600/AET4Gv20479100/AET4Gv20593400/AET4Gv20700200/AET5Gv20159500/AET5Gv20517200/AET6Gv20086900/AET6Gv20632400/AET6Gv20957100/AET7Gv20261400	20
ko00564	Glycerophospholipid metabolism	37/1623	113/8227	0.000696828	0.0327146	0.0301173	AET0Gv20000300/AET1Gv20280900/AET1Gv20483200/AET1Gv20506700/AET1Gv20562400/AET1Gv20580500/AET1Gv20678300/AET1Gv20766500/AET1Gv20862800/AET1Gv20881200/AET1Gv20889100/AET2Gv20367700/AET2Gv20751800/AET2Gv20928400/AET3Gv20051500/AET3Gv20283800/AET3Gv20539300/AET3Gv20558800/AET3Gv20627900/AET3Gv20704200/AET3Gv20736200/AET3Gv20742800/AET3Gv20767100/AET3Gv20769000/AET3Gv21170200/AET4Gv20081300/AET4Gv202…	37
ko04727	GABAergic synapse	13/1623	28/8227	0.00124642	0.0431423	0.0397171	AET1Gv20368100/AET2Gv20063900/AET2Gv20085900/AET2Gv20476900/AET2Gv20736300/AET2Gv21034400/AET3Gv21210700/AET4Gv20094400/AET4Gv20584800/AET4Gv20601300/AET5Gv20401600/AET6Gv20169200/AET6Gv20862600	13
ko04016	MAPK signaling pathway - plant	55/1623	191/8227	0.00148847	0.04391	0.0404238	AET0Gv20006600/AET1Gv20544200/AET1Gv20652500/AET1Gv20709800/AET1Gv20867000/AET1Gv20883200/AET1Gv20883700/AET1Gv20884000/AET1Gv20884100/AET1Gv20884400/AET1Gv20978800/AET2Gv20168700/AET2Gv20339600/AET2Gv20675300/AET2Gv20780200/AET2Gv20884600/AET2Gv20908300/AET2Gv21017500/AET2Gv21087000/AET3Gv20518600/AET3Gv20606900/AET3Gv20611200/AET3Gv20622600/AET3Gv20622700/AET3Gv20630600/AET3Gv20795300/AET3Gv208…	55
